# Supplementary material for: Human-environment feedback and the consistency of proenvironmental behavior
Source: PLoS Comput Biol. 2023 Sep 18;19(9):e1011429. doi: 10.1371/journal.pcbi.1011429 (PMC10538744; doi:10.1371/journal.pcbi.1011429)
Supplement: S1 File — Explanations on how to use the S1 Code. (TXT) [file pcbi.1011429.s002.txt]

File : Figures for the article :"Human-environment feedback and the consistency of proenvironmental behavior"

Purpose: Here, we explained how to use the files to create the figure from the article "Human-environment feedback and the consistency of proenvironmental behavior".

Contact: If you have any questions or problems with the use of this file,please, contact the corresponding author: claire.ecotiere@polytechnique.edu .

How to use it ? 

	1) Open the file S3.py with an application able to read .py file (such as spyder, anaconda).  
	2) Run File (Push F5) 
	3) All the figures will be plot within 1 min
 
		
