# Supplementary material for: Human-environment feedback and the consistency of proenvironmental behavior
Source: PLoS Comput Biol. 2023 Sep 18;19(9):e1011429. doi: 10.1371/journal.pcbi.1011429 (PMC10538744; doi:10.1371/journal.pcbi.1011429)
Supplement: S1 Code — (PY) [file pcbi.1011429.s003.py]

# -*- coding: utf-8 -*-
"""
Created on Mon May 22 13:51:57 2023

@author: claire ecotiere
"""
#######################################################################################
# Figures's code for the main article 
#"Human-environment feedback and the consistency of proenvironmental behavior"
# and for S1
# Corresponding author: claire.ecotiere@polytechnique.edu 
#######################################################################################

#Figure main 

#Package:
    
import scipy.special as sp
import numpy as np 
import scipy.stats as sc
import matplotlib.pyplot as plt
import time
import math
from random import random
import matplotlib.cm as cm

#Code for generating figures

time_init=time.time()
#Different functions

#Rate functions
##Individual assessment 
def tau_A(param_t1,E):
    tau,la=param_t1
    return tau*(E-la) 

def tau_B(param_t2,E):
    tau,lb=param_t2
    return tau*(lb-E)

##Social learning 
def tt_lambda_A(param_tA,x,y,c1,N): 
    gamma_A,delta_A=param_tA
    return gamma_A+delta_A*(x/N)

def tt_lambda_B(param_tB,x,y,c1,N): 
    gamma_B,delta_B=param_tB   
    return gamma_B+delta_B*(y/N)

#Environmental dynamics

def h(x,c,param):
    l,la,lb=param 
    return l*c*(la*x+lb*(1-x)-c)

#Simulation
#determinist model
def simu_det(N,param,T_max,dt,fct,param1):
    X=[]
    Y=[]
    X1=[]
    Y1=[]
    C=[]
    T=[]
    lambdaA,lambdaB,lambda1,lambda2,f_c=fct
    #k,alpha,gamma,delta,l1,c,a,l2
    k,param_init,param_tA,param_tB,param_t1,param_t2=param
    X.append(param_init[0])
    Y.append(param_init[1])
    X1.append(param_init[0]/N)
    Y1.append(param_init[1]/N)
    C.append(param_init[2])
    T.append(0)
    i=0
    while i*dt<T_max:
        tA=k*X[i]*Y[i]*lambdaA(param_tA,X[i],Y[i],C[i],N)/N
        tB=k*X[i]*Y[i]*lambdaB(param_tB,X[i],Y[i],C[i],N)/N
        t1=Y[i]*lambda1(param_t1,C[i])
        t2=X[i]*lambda2(param_t2,C[i])
        X.append(X[i]+dt*(tA-tB+t1-t2))
        Y.append(Y[i]-dt*(tA-tB+t1-t2))
        X1.append(X[i]/N)
        Y1.append(Y[i]/N)
        C.append(C[i]+dt*f_c(X1[i],C[i],param1))
        T.append(T[i]+dt)
        i=i+1
    return X,Y,X1,Y1,C,T

def simu_det_reverse(N,param,T_max,dt,fct,param1):
    X=[]
    Y=[]
    X1=[]
    Y1=[]
    C=[]
    T=[]
    lambdaA,lambdaB,lambda1,lambda2,f_c=fct
    #k,alpha,gamma,delta,l1,c,a,l2
    k,param_init,param_tA,param_tB,param_t1,param_t2=param
    X.append(param_init[0])
    Y.append(param_init[1])
    X1.append(param_init[0]/N)
    Y1.append(param_init[1]/N)
    C.append(param_init[2])
    T.append(0)
    i=0
    while i*dt<T_max:
        tA=k*X[i]*Y[i]*lambdaA(param_tA,X[i],Y[i],C[i],N)/N
        tB=k*X[i]*Y[i]*lambdaB(param_tB,X[i],Y[i],C[i],N)/N
        t1=Y[i]*lambda1(param_t1,C[i])
        t2=X[i]*lambda2(param_t2,C[i])
        X.append(X[i]-dt*(tA-tB+t1-t2))
        Y.append(Y[i]+dt*(tA-tB+t1-t2))
        X1.append(X[i]/N)
        Y1.append(Y[i]/N)
        C.append(C[i]-dt*f_c(X1[i],C[i],param1))
        T.append(T[i]+dt)
        i=i+1
    return X,Y,X1,Y1,C,T

#stochastic model
def simu_evo_fast(N,param,T_max,dt,fc,param_c):
    #on initialise les param
    X=[]
    Y=[]
    X1=[]
    Y1=[]
    E=[]
    T=[]
    poid=[]
    [lambdaA,lambdaB,lambda1,lambda2,f_c]=fc
    k,param_init,param_tA,param_tB,param_t1,param_t2=param
    [gamma,dA]=param_tA
    [alpha,dB]=param_tB
    [l,la,lb]=param_c
    lam=param_t1[0]
    X.append(param_init[0])
    Y.append(param_init[1])
    X1.append(X[0]/N)
    Y1.append(Y[0]/N)
    E.append(param_init[2])  
    T.append(0) 
    tau=N*(k*(alpha+gamma+dB+dA)+2*lam*(lb-la))
    i=0
    while T[i]<T_max:
        #On tire mes blocs 
        alea=10000#int((T_max-T[i])*tau) 
        size_exp=sc.uniform.rvs(size=alea)
        size_alea=sc.uniform.rvs(size=alea) 
        j=0
        #while 
        while j<=len(size_exp)-1 and  T[i]<T_max:
            #MAJ: des taux de transferts
            tA=k*X[i]*Y[i]*lambdaA(param_tA,X[i],Y[i],E[i],N)/N
            tB=k*X[i]*Y[i]*lambdaB(param_tB,X[i],Y[i],E[i],N)/N
            t1=Y[i]*lambda1(param_t1,E[i])
            t2=X[i]*lambda2(param_t2,E[i])
            #Temps d'un événement:
            t=-np.log(size_exp[j])/tau
            #3 cas différents:
            #on perd +1:
            p1=(tA+t1)/tau
            if size_alea[j]<=p1:
                #Evolution des atténuateurs
                X.append(X[i]+1)
                Y.append(Y[i]-1) 
            m1=(tB+t2)/tau
            #on gagne -1:
            if p1<size_alea[j]<=p1+m1: 
                #Evolution des atténuateurs   
                X.append(X[i]-1)
                Y.append(Y[i]+1) 
            #il ne se passe rien
            if size_alea[j]>p1+m1:   
                #Evolution des atténuateurs
                X.append(X[i])
                Y.append(Y[i]) 
            X1.append(X[i+1]/N)
            Y1.append(Y[i+1]/N)
            #Evolution de l'environnement
            E.append(E[i]+t*f_c(X1[i],E[i],param_c))
            #Evolution du temps
            T.append(T[i]+t)
            poid.append(t/T_max)
            j=j+1
            i=i+1
    poid.append(0)
    return X,Y,X1,Y1,E,T,poid

#  

def simu_eds(N,param,T_max,dt,fct,param1):
    X=[]
    Y=[]
    X1=[]
    Y1=[]
    C=[]
    T=[]
    lambdaA,lambdaB,lambda1,lambda2,f_c=fct
    #k,alpha,gamma,delta,l1,c,a,l2
    k,param_init,param_tA,param_tB,param_t1,param_t2=param 
    X.append(param_init[0])
    Y.append(param_init[1])
    X1.append(param_init[0]/N)
    Y1.append(param_init[1]/N)
    C.append(param_init[2])
    T.append(0)
    i=0
    while i*dt<T_max:
        tA=k*X[i]*Y[i]*lambdaA(param_tA,X[i],Y[i],C[i],N)/N
        tB=k*X[i]*Y[i]*lambdaB(param_tB,X[i],Y[i],C[i],N)/N
        t1=Y[i]*lambda1(param_t1,C[i])
        t2=X[i]*lambda2(param_t2,C[i])
        dw=np.random.normal(0,dt) 
        X.append(min(max(X[i]+dt*(tA-tB+t1-t2)+dw*np.sqrt(tA+tB+t1+t2),0),N)) 
        Y.append(min(max(Y[i]-dt*(tA-tB+t1-t2)-dw*np.sqrt(tA+tB+t1+t2),0),N))
        X1.append(X[i]/N)
        Y1.append(Y[i]/N)
        C.append(C[i]+dt*f_c(X1[i],C[i],param1))
        T.append(T[i]+dt)
        i=i+1
    return X,Y,X1,Y1,C,T

#Equilibrium point


#Solve function for a polynome 3 : f(x)=Ax^3+Bx^2+Cx+D
def solve_deg3(A,B,C,D):
    A=np.float64(A).item()
    B=np.float64(B).item()
    C=np.float64(C).item()
    D=np.float64(D).item() 
    p=(3*A*C-B**2)
    q=(-27*(A**2)*D+9*A*B*C-2*B**3)
    det1=q**2+4*(p**3)
    Q=(q+det1**0.5)**(1/3.)  
    if type(Q)==complex:
        Q1=Q.real 
    else:
        Q1=Q
    det2=(B*C)**2+18*A*C*B*D-27*(A*D)**2-4*A*C**3-4*D*B**3
    if( det2<10**-8 and det2>-10**-8) or (Q1.real<10**-8 and Q.real>-10**-8):
        return 0.5,0.5,0.5,0
    else:
        p=(3*A*C-B**2)
        q=(-27*(A**2)*D+9*A*B*C-2*B**3)
        det1=q**2+4*(p**3)
        Q=(q+det1**0.5)**(1/3.)    
        G=B/(3*A)
        G1=Q/(3*(2**(1/3.))*A)  
        D1=((2**(1/3.))*p)/(3*A*Q)
        x1=G1-D1-G
        # Une fois la première racine trouvée...
        x2=-G1/2*(1-3**0.5*1j)+D1/2*(1+3**0.5*1j)-G
        x3=-G1/2*(1+3**0.5*1j)+D1/2*(1-3**0.5*1j)-G   
        if type(x1)==complex and abs(x1.imag)<10**-7:
            x1=x1.real
        if type(x2)==complex and abs(x2.imag)<10**-7:
            x2=x2.real
        if type(x3)==complex and abs(x3.imag)<10**-7:
            x3=x3.real
        if det2>0: 
            if x1>=0 and x1<=1 and x2>=0 and x2<=1 and x3>=0 and x3<=1:
                x1,x2,x3=sorted([x1,x2,x3]) 
            else:
                if x2!=min([x1,x2,x3]) and x2!=max([x1,x2,x3]):
                    x1,x2,x3=[x2,x1,x3]
                if x3!=min([x1,x2,x3]) and x3!=max([x1,x2,x3]):
                    x1,x2,x3=[x3,x2,x1]
        if det2<0:
            if type(x1)==complex:
                if type(x2)==complex:
                    x1,x2,x3=[x3,x2,x1]
                else:
                    x1,x2,x3=[x2,x1,x3]
    return x1,x2,x3,det2

#Given a set of parameters found the equilibria of the system
def pt_eq(param,param_c,fc):
    k,param_init,param_tA,param_tB,param_t1,param_t2=param
    gamma_A,delta_A=[param_tA[0],param_tA[1]]
    gamma_B,delta_B=[param_tB[0],param_tB[1]]
    l1,e=param_t1
    l2,lb=param_t2 
    l,la,lb=param_c
    A=-(delta_A+delta_B)*k
    B=2*k*delta_B-k*(gamma_A-gamma_B-delta_A)
    C=k*(gamma_A-gamma_B-delta_B)+l1*(2*la-2*lb)
    D=l1*(lb-la)
    x0,x1,x2,det=solve_deg3(A,B,C,D)
    return  [[x0,la*x0+lb*(1-x0)],[x1,la*x1+lb*(1-x1)],[x2,la*x2+lb*(1-x2)]]

#Nature and number of equilibrium in the system

#Given a system define by dx/dt=x((1-x)(a+bx)-1)+y
# dy/dt=r(cy+1-c)(1-x-y)
#Dulac criterion
def critere_PB(A,B,C,r):
    lA=(1-C)
    x=-(2*(A-B)+r*C)/(6*B)
    if x>0 and x<1:
        fprime=3*B*x**2+2*(A-B)*x+(1-A)
        maxi=-fprime-r*(2*lA*C-2*C+1+C*x)
    if x<0:
        x=0
        fprime=3*B*x**2+2*(A-B)*x+(1-A)
        maxi=-fprime-r*(2*lA*C-2*C+1+C*x)
    if x>1:
        x=1
        fprime=3*B*x**2+2*(A-B)*x+(1-A)
        maxi=-fprime-r*(2*lA*C-2*C+1+C*x)
    mini=min(-(1-A)-r*(2*1*C-2*C+1),-(3*B*1**2+2*(A-B)*1+(1-A))-r*(2*1*C-2*C+1+C*1))
    return maxi,mini

#Equilibria of the system plus information of the jacobian on these equilibria
def Jacob(param,param2): 
    k,param_init,param_tA,param_tB,param_t1,param_t2=param
    gamma_A,delta_A=[param_tA[0],param_tA[1]]
    gamma_B,delta_B=[param_tB[0],param_tB[1]]
    l1,e=param_t1
    l2,lb=param_t2 
    l,la,lb=param2
    A=-(delta_A+delta_B)*k
    B=2*k*delta_B-k*(gamma_A-gamma_B-delta_A)
    C=k*(gamma_A-gamma_B-delta_B)+l1*(2*la-2*lb)
    D=l1*(lb-la)
    tr_J=[]
    det_J=[]   
    x_et= solve_deg3(A,B,C,D)
    for i in range (0,3):
        x=x_et[i]
        e=la*x+lb*(1-x)
        j11=3*A*x**2+2*B*x+C+l1*(lb-la)
        j21=l1
        j12=-l*e*(lb-la)
        j22=l*(la*(x)+lb*(1-x)-2*e)   
        tr_J.append(j11+j22)
        det_J.append(j11*j22-j12*j21)  
    return x_et,tr_J, det_J
     

def repertorie_comp(nb_iter,K,la,kap,dB,eps,lb=1): #ns et cout varie 
    un_eq=[]
    deux_eq=[]
    trois_eq=[]
    trois_eq01=[]
    i=0
    lA=la 
    tau=1
    l=K[0]*kap
    tau=K[1]*kap
    dB=dB  
    lB=lb
    snt=np.linspace(0.0001,1,nb_iter)
    beta=np.linspace(-1,1,nb_iter)
    for ii in snt:
        for j in beta: 
            ratio=float(ii)
            cout=float(j)   
            dA=(1-ratio)*dB/ratio
            l=K[0]*kap
            tau=K[1]*kap
            A=(kap*(cout-dB))/(tau*(lB-lA))
            B=(kap*(dA+dB))/(tau*(lB-lA))
            C=(lB-lA)/lB
            r=l/(lB*tau)
            
            param_tA=[cout+1,dA]
            param_tB=[1,dB] 
            param2=[l,lA,lB] 
            param_t1=[tau,lA]
            param_t2=[tau,lB] 
            param=[kap,[0,0,0],param_tA,param_tB,param_t1,param_t2] 
            x_et,tr_J, det_J=Jacob(param,param2) 
            if x_et[3]<-eps:
                un_eq.append([x_et,kap,tau,l,lA,lB,cout,dA,dB,ratio])
            if x_et[3]>-eps and x_et[3]<eps:
                deux_eq.append([x_et,kap,tau,l,lA,lB,cout,dA,dB,ratio])
            if x_et[3]>eps:
                if x_et[0]>=0 and x_et[0]<=1 and x_et[1]>=0 and x_et[1]<=1 and x_et[2]>=0 and x_et[2]<=1:
                    trois_eq01.append([x_et,kap,tau,l,lA,lB,cout,dA,dB,ratio])
                else:
                    trois_eq.append([x_et,kap,tau,l,lA,lB,cout,dA,dB,ratio]) 
    return un_eq,deux_eq,trois_eq,trois_eq01

def nature_1eq(liste):
    puitssc=[]
    puitc=[]
    source=[]
    for i in range (0,len(liste)):
        [x_et,kap,tau,l,lA,lB,cout,dA,dB,ratio]=liste[i]
        A=(kap*(cout-dB))/(tau*(lB-lA))
        B=(kap*(dA+dB))/(tau*(lB-lA))
        C=(lB-lA)/lB
        r=l/(lB*tau)
        param_tA=[cout+1,dA]
        param_tB=[1,dB] 
        param2=[l,lA,lB] 
        param_t1=[tau,lA]
        param_t2=[tau,lB]
        param=[kap,[0,0,0],param_tA,param_tB,param_t1,param_t2]  
        x_et,tr_J, det_J=Jacob(param,param2)
        mine=critere_PB(A,B,C,r)  
        index=x_et.index([x_et[i] for i in range(0,len(x_et)-1) if type(x_et[i])==float and x_et[i]<=1 and x_et[i]>=0][0]) 
        
        if tr_J[index]>0:
            source.append([x_et,kap,tau,l,lA,lB,cout,dA,dB,ratio])
        if tr_J[index]<0 and (mine[0]<0 or mine[1]>0):
            puitssc.append([x_et,kap,tau,l,lA,lB,cout,dA,dB,ratio])
        if tr_J[index]<0 and (mine[0]>0 and mine[1]<0):
            puitc.append([x_et,kap,tau,l,lA,lB,cout,dA,dB,ratio]) 
    return puitssc,puitc,source

def nature_3eq(liste): 
    pcp_cycle=[]
    pcs_cycle=[]
    scp_cycle=[]
    scs_cycle=[]
    pcp_sscycle=[]
    pcs_sscycle=[]
    scp_sscycle=[] 
    for i in range (0,len(liste)):
        [x_et,kap,tau,l,lA,lB,cout,dA,dB,ratio]=liste[i]
        A=(kap*(cout-dB))/(tau*(lB-lA))
        B=(kap*(dA+dB))/(tau*(lB-lA))
        C=(lB-lA)/lB
        r=l/(lB*tau)
        param_tA=[cout+1,dA]
        param_tB=[1,dB] 
        param2=[l,lA,lB] 
        param_t1=[tau,lA]
        param_t2=[tau,lB]
        param=[kap,[0,0,0],param_tA,param_tB,param_t1,param_t2] 
        x_et,tr_J, det_J=Jacob(param,param2) 
        mine=critere_PB(A,B,C,r)
        index=x_et.index([x_et[i] for i in (0,len(x_et)-2) if x_et[i]<=x_et[(i-1)%3] and x_et[i]<=x_et[(i+1)%3]][0])
        index1=x_et.index([x_et[i] for i in (0,len(x_et)-2) if x_et[i]>=x_et[(i-1)%3] and x_et[i]>=x_et[(i+1)%3]][0]) 
        if tr_J[index]>0 and tr_J[index1]>0:
            scs_cycle.append([x_et,kap,tau,l,lA,lB,cout,dA,dB,ratio])
        if tr_J[index]>0 and tr_J[index1]<0:
            if (mine[0]<0 or mine[1]>0):
                scp_cycle.append([x_et,kap,tau,l,lA,lB,cout,dA,dB,ratio])
            else:
                scp_sscycle.append([x_et,kap,tau,l,lA,lB,cout,dA,dB,ratio])
        if tr_J[index]<0 and tr_J[index1]>0:
            if (mine[0]<0 or mine[1]>0):
                pcs_cycle.append([x_et,kap,tau,l,lA,lB,cout,dA,dB,ratio])
            else:
                pcs_sscycle.append([x_et,kap,tau,l,lA,lB,cout,dA,dB,ratio])
        if tr_J[index]<0 and tr_J[index1]<0:
            if (mine[0]<0 or mine[1]>0):
                pcp_cycle.append([x_et,kap,tau,l,lA,lB,cout,dA,dB,ratio])
            else:
                pcp_sscycle.append([x_et,kap,tau,l,lA,lB,cout,dA,dB,ratio]) 
    return pcp_cycle,pcs_cycle,scp_cycle,scs_cycle,pcp_sscycle,pcs_sscycle,scp_sscycle
 
#%%
#Main article: Figure 1: 
kap=1
tau=1
l=0.9
n=2000
n_a0=1#/5*n
e0=1
tmax=15
dt=0.01
param_init=[n_a0,n-n_a0,e0]
cout=-1
snt=0.18
gamma_B=1
gamma_A=cout+gamma_B
delta_b=0.5
delta_a=delta_b*(1/snt-1)

lb=1 
la=0.7
    
name=["x_et",r"$\kappa$",r"$\tau$","l",r"$l_A$",r"$l_B$",r"$\beta$",r"$\delta_A$",r"$\delta_B$",r"$\nu$"]
x=-4
y=-1
nb_iter=200
l=[0.1]
#if tau is equal to zero it cause trouble with solve_deg3
tau=[0.00000001]
lA=0.1
lb=1 
texte=r"$l_A=$" 
eps=10**-7
taille_un_eq=[]
taille_deux_eq=[]
taille_trois_eq=[]
taille_trois_eq01=[]
nature_un_eq=[] 
nature_trois_eq=[]
nature_trois_eq01=[]
nature_deux_eq=[]
A=time.time()
for i in l:
    for j in tau: 
        un_eq,deux_eq,trois_eq,trois_eq01=repertorie_comp(nb_iter,[i,j],lA,kap,delta_b,eps,lb)
        taille_un_eq.append(len(un_eq))
        taille_deux_eq.append(len(deux_eq))
        taille_trois_eq.append(len(trois_eq))
        taille_trois_eq01.append(len(trois_eq01))
        nature_un_eq.append(nature_1eq(un_eq))
        nature_deux_eq.append(deux_eq)
        nature_trois_eq.append(nature_1eq(trois_eq))
        nature_trois_eq01.append(nature_3eq(trois_eq01)) 
    print (i)
  
coef=1


for ki in range(0,len(l)):
    for ni in range(0,len(tau)): 
        
        plt.rcParams["figure.figsize"] = (6,6)
        ii=len(tau)*ki+ni
        plt.figure()  
        j=0
        a=nature_un_eq[ii][j]
        # k=5
        cout=[a[int(i/coef)][y] for i in range(0,int(coef*len(a)))]
        la=[a[int(i/coef)][x] for i in range(0,int(coef*len(a)))]
        eq=[a[int(i/coef)][0][0] for i in range(0,int(coef*len(a)))]
        plt.scatter(la,cout,c=cm.viridis(eq)) 
         
        j=j+1
        a=nature_un_eq[ii][j]
        # k=5
        cout=[a[int(i/coef)][y] for i in range(0,int(coef*len(a)))]
        la=[a[int(i/coef)][x] for i in range(0,int(coef*len(a)))]
        eq=[a[int(i/coef)][0][0] for i in range(0,int(coef*len(a)))]
        plt.scatter(la,cout,c=cm.viridis(eq)) 
        j=0
        a=nature_trois_eq[ii][j]
        # k=5
        cout=[a[int(i/coef)][y] for i in range(0,int(coef*len(a)))]
        la=[a[int(i/coef)][x] for i in range(0,int(coef*len(a)))]
        eq=[a[int(i/coef)][0][a[int(i/coef)][0].index([a[int(i/coef)][0][j] for j in range (0,3) if a[int(i/coef)][0][j]<=1 and a[int(i/coef)][0][j]>=0][0])] for i in range(0,int(coef*len(a)))]
        plt.scatter(la,cout,c=cm.viridis(eq)) 
        j=j+1
        a=nature_trois_eq[ii][j]
        # k=5
        cout=[a[int(i/coef)][y] for i in range(0,int(coef*len(a)))]
        la=[a[int(i/coef)][x] for i in range(0,int(coef*len(a)))]
        eq=[a[int(i/coef)][0][a[int(i/coef)][0].index([a[int(i/coef)][0][j] for j in range (0,3) if a[int(i/coef)][0][j]<=1 and a[int(i/coef)][0][j]>=0][0])] for i in range(0,int(coef*len(a)))]
        plt.scatter(la,cout,c=cm.viridis(eq)) 
        
        j=2
        a=nature_un_eq[ii][j]
        # k=5
        cout=[a[i][y] for i in range(0,len(a))]
        la=[a[i][x] for i in range(0,len(a))]
        if len(cout)!=0:
            plt.plot(la,cout,'o',color='red',label="Stable cycle")   
        j=2
        a=nature_trois_eq[ii][j]
        # k=5
        cout=[a[i][y] for i in range(0,len(a))]
        la=[a[i][x] for i in range(0,len(a))]
        if len(cout)!=0:
            plt.plot(la,cout,'o',color='red')  
        j=3
        a=nature_trois_eq01[ii][j]
        # k=5
        cout=[a[i][y] for i in range(0,len(a))]
        la=[a[i][x] for i in range(0,len(a))]
        if len(cout)!=0:
            plt.plot(la,cout,'o',color='red')  
        
        j=0
        a=nature_trois_eq01[ii][j]
        # k=5
        cout=[a[i][y] for i in range(0,len(a))]
        la=[a[i][x] for i in range(0,len(a))]
        eq=[a[i][0][2] for i in range(0,len(a))] 
        # plt.scatter(la,cout,c=cm.viridis(eq))
        jj=1
        if len(cout)!=0:
            jj=0
            plt.plot(la,cout,'ok',label="Two stable equilibria") 
        j=-3
        a=nature_trois_eq01[ii][j]
        # k=5
        cout=[a[i][y] for i in range(0,len(a))]
        la=[a[i][x] for i in range(0,len(a))] 
        if len(cout)!=0:
            if jj==0:
                plt.plot(la,cout,'ok')#,label="Two stable equilibria") 
            if jj==1:
                plt.plot(la,cout,'ok',label="Two stable equilibria") 
                 
        axes = plt.gca()
        plt.xlim([-1,1])
        plt.ylim([0,1])
        # fig=plt.figure()
        # fig.set_figheight(6)
        axes.xaxis.label.set_size(16)
        axes.yaxis.label.set_size(16)
        axes.xaxis.set_tick_params(labelsize = 14)
        axes.yaxis.set_tick_params(labelsize = 14) 
        plt.xlabel("Payoff differential, "+name[x])
        plt.ylabel("Social norm threshold, "+name[y])  
        plt.xticks(np.arange(-1, 1.5, 0.5))
        # plt.title("Number and value of the equilibrium with "+ name[x]+" and "+name[y]+"\n for (l"+r",$\tau$)=("+str(K[ki])+","+str(round(tau,2))+r"$)\kappa$ and "+r"$(l_A,l_B)=($"+str(tau[ni])+','+str(lb)+')')
        plt.show()
        plt.close()      
  
#Higher equilibrium in the bistability zone 
for ki in range(0,len(l)):
    for ni in range(0,len(tau)):
        plt.rcParams["figure.figsize"] = (6,6)
        ii=len(tau)*ki+ni
        plt.figure()  
        j=0
        a=nature_un_eq[ii][j]
        # k=5
        cout=[a[int(i/coef)][y] for i in range(0,int(coef*len(a)))]
        la=[a[int(i/coef)][x] for i in range(0,int(coef*len(a)))]
        eq=[a[int(i/coef)][0][0] for i in range(0,int(coef*len(a)))]
        plt.scatter(la,cout,c=cm.viridis(eq))
         
        j=j+1
        a=nature_un_eq[ii][j]
        # k=5
        cout=[a[int(i/coef)][y] for i in range(0,int(coef*len(a)))]
        la=[a[int(i/coef)][x] for i in range(0,int(coef*len(a)))]
        eq=[a[int(i/coef)][0][0] for i in range(0,int(coef*len(a)))]
        plt.scatter(la,cout,c=cm.viridis(eq))
        j=0
        a=nature_trois_eq[ii][j]
        # k=5
        cout=[a[int(i/coef)][y] for i in range(0,int(coef*len(a)))]
        la=[a[int(i/coef)][x] for i in range(0,int(coef*len(a)))]
        eq=[a[int(i/coef)][0][a[int(i/coef)][0].index([a[int(i/coef)][0][j] for j in range (0,3) if a[int(i/coef)][0][j]<=1 and a[int(i/coef)][0][j]>=0][0])] for i in range(0,int(coef*len(a)))]
        plt.scatter(la,cout,c=cm.viridis(eq))
        j=j+1
        a=nature_trois_eq[ii][j]
        # k=5
        cout=[a[int(i/coef)][y] for i in range(0,int(coef*len(a)))]
        la=[a[int(i/coef)][x] for i in range(0,int(coef*len(a)))]
        eq=[a[int(i/coef)][0][a[int(i/coef)][0].index([a[int(i/coef)][0][j] for j in range (0,3) if a[int(i/coef)][0][j]<=1 and a[int(i/coef)][0][j]>=0][0])] for i in range(0,int(coef*len(a)))]
        plt.scatter(la,cout,c=cm.viridis(eq))
        
        j=2
        a=nature_un_eq[ii][j]
        # k=5
        cout=[a[i][y] for i in range(0,len(a))]
        la=[a[i][x] for i in range(0,len(a))]
        if len(cout)!=0:
            plt.plot(la,cout,'o',color='red',label="Stable cycle")  
        j=2
        a=nature_trois_eq[ii][j]
        # k=5
        cout=[a[i][y] for i in range(0,len(a))]
        la=[a[i][x] for i in range(0,len(a))]
        if len(cout)!=0:
            plt.plot(la,cout,'o',color='red') 
        j=3
        a=nature_trois_eq01[ii][j]
        # k=5
        cout=[a[i][y] for i in range(0,len(a))]
        la=[a[i][x] for i in range(0,len(a))]
        if len(cout)!=0:
            plt.plot(la,cout,'o',color='red') 
        
        j=0
        a=nature_trois_eq01[ii][j]
        # k=5
        cout=[a[i][y] for i in range(0,len(a))]
        la=[a[i][x] for i in range(0,len(a))]
        eq=[a[i][0][2] for i in range(0,len(a))]
        # plt.scatter(la,cout,c=cm.viridis(eq))
        jj=1
        if len(cout)!=0:
            jj=0
            plt.plot(la,cout,'ok',label="Two stable equilibria") 
        larme='haut'
        j=-3
        a=nature_trois_eq01[ii][j]
        # k=5
        coef=1
        cout=[a[int(i/coef)][y] for i in range(0,int(coef*len(a)))]
        la=[a[int(i/coef)][x] for i in range(0,int(coef*len(a)))]
        if larme=='haut':
            eq=[max(a[i][0][0:3]) for i in range(0,len(a))] 
            print('max',max(a[0][0][0:3]))
        else:
            eq=[min(a[i][0][0:3]) for i in range(0,len(a))]
            print('min',min(a[0][0][0:3])) 
        plt.scatter(la,cout,c=cm.viridis(eq))  
         
        axes = plt.gca()
        plt.xlim([-1,1])
        plt.ylim([0,1])
        axes.xaxis.label.set_size(16)
        axes.yaxis.label.set_size(16)
        axes.xaxis.set_tick_params(labelsize = 14)
        axes.yaxis.set_tick_params(labelsize = 14)  
        plt.xlabel("Payoff differential, "+name[x])
        plt.ylabel("Social norm threshold, "+name[y])  
        plt.xticks(np.arange(-1, 1.5, 0.5))
        # plt.title("Number and value of the equilibrium with "+ name[x]+" and "+name[y]+"\n for (l"+r",$\tau$)=("+str(K[ki])+","+str(round(tau,2))+r"$)\kappa$ and "+r"$(l_A,l_B)=($"+str(tau[ni])+','+str(lb)+')')
        plt.show()
        plt.close() 

#Lower equilibrium in the bistability zone 
for ki in range(0,len(l)):
    for ni in range(0,len(tau)):
        plt.rcParams["figure.figsize"] = (7,6)
        ii=len(tau)*ki+ni
        plt.figure()  
        j=0
        a=nature_un_eq[ii][j]
        # k=5
        cout=[a[int(i/coef)][y] for i in range(0,int(coef*len(a)))]
        la=[a[int(i/coef)][x] for i in range(0,int(coef*len(a)))]
        eq=[a[int(i/coef)][0][0] for i in range(0,int(coef*len(a)))]
        plt.scatter(la,cout,c=cm.viridis(eq))
         
        j=j+1
        a=nature_un_eq[ii][j]
        # k=5
        cout=[a[int(i/coef)][y] for i in range(0,int(coef*len(a)))]
        la=[a[int(i/coef)][x] for i in range(0,int(coef*len(a)))]
        eq=[a[int(i/coef)][0][0] for i in range(0,int(coef*len(a)))]
        plt.scatter(la,cout,c=cm.viridis(eq))
        j=0
        a=nature_trois_eq[ii][j]
        # k=5
        cout=[a[int(i/coef)][y] for i in range(0,int(coef*len(a)))]
        la=[a[int(i/coef)][x] for i in range(0,int(coef*len(a)))]
        eq=[a[int(i/coef)][0][a[int(i/coef)][0].index([a[int(i/coef)][0][j] for j in range (0,3) if a[int(i/coef)][0][j]<=1 and a[int(i/coef)][0][j]>=0][0])] for i in range(0,int(coef*len(a)))]
        plt.scatter(la,cout,c=cm.viridis(eq))
        j=j+1
        a=nature_trois_eq[ii][j]
        # k=5
        cout=[a[int(i/coef)][y] for i in range(0,int(coef*len(a)))]
        la=[a[int(i/coef)][x] for i in range(0,int(coef*len(a)))]
        eq=[a[int(i/coef)][0][a[int(i/coef)][0].index([a[int(i/coef)][0][j] for j in range (0,3) if a[int(i/coef)][0][j]<=1 and a[int(i/coef)][0][j]>=0][0])] for i in range(0,int(coef*len(a)))]
        plt.scatter(la,cout,c=cm.viridis(eq))
        
        j=2
        a=nature_un_eq[ii][j]
        # k=5
        cout=[a[i][y] for i in range(0,len(a))]
        la=[a[i][x] for i in range(0,len(a))]
        if len(cout)!=0:
            plt.plot(la,cout,'o',color='red',label="Stable cycle")  
        j=2
        a=nature_trois_eq[ii][j]
        # k=5
        cout=[a[i][y] for i in range(0,len(a))]
        la=[a[i][x] for i in range(0,len(a))]
        if len(cout)!=0:
            plt.plot(la,cout,'o',color='red') 
        j=3
        a=nature_trois_eq01[ii][j]
        # k=5
        cout=[a[i][y] for i in range(0,len(a))]
        la=[a[i][x] for i in range(0,len(a))]
        if len(cout)!=0:
            plt.plot(la,cout,'o',color='red') 
        
        j=0
        a=nature_trois_eq01[ii][j]
        # k=5
        cout=[a[i][y] for i in range(0,len(a))]
        la=[a[i][x] for i in range(0,len(a))]
        eq=[a[i][0][2] for i in range(0,len(a))]
        # plt.scatter(la,cout,c=cm.viridis(eq))
        jj=1
        if len(cout)!=0:
            jj=0
            plt.plot(la,cout,'ok',label="Two stable equilibria") 
            
        larme='bas'
        j=-3
        a=nature_trois_eq01[ii][j]
        # k=5
        coef=1
        cout=[a[int(i/coef)][y] for i in range(0,int(coef*len(a)))]
        la=[a[int(i/coef)][x] for i in range(0,int(coef*len(a)))]
        if larme=='haut':
            eq=[max(a[i][0][0:3]) for i in range(0,len(a))] 
            print('max',max(a[0][0][0:3]))
        else:
            eq=[min(a[i][0][0:3]) for i in range(0,len(a))]
            print('min',min(a[0][0][0:3])) 
        plt.scatter(la,cout,c=cm.viridis(eq))  
        
        axes = plt.gca()
        plt.xlim([-1,1])
        plt.ylim([0,1])
        axes.xaxis.label.set_size(16)
        axes.yaxis.label.set_size(16)
        axes.xaxis.set_tick_params(labelsize = 14)
        axes.yaxis.set_tick_params(labelsize = 14)  
        plt.xlabel("Payoff differential, "+name[x]) 
        plt.xticks(np.arange(-1, 1.5, 0.5))
        plt.ylabel("Social norm threshold, "+name[y]) 
        # plt.title("Number and value of the equilibrium with "+ name[x]+" and "+name[y]+"\n for (l"+r",$\tau$)=("+str(K[ki])+","+str(round(tau,2))+r"$)\kappa$ and "+r"$(l_A,l_B)=($"+str(tau[ni])+','+str(lb)+')')
        plt.colorbar(cm.ScalarMappable( cmap='viridis') ).set_label(label='Equilibrium value',size=14)   
        plt.show()
        plt.close() 


#Main article: Figure 2
kap=1
cout=-1
snt=0.18
gamma_B=1
gamma_A=cout+gamma_B
delta_b=0.5
delta_a=delta_b*(1/snt-1)
    
name=["x_et",r"$\kappa$",r"$\tau$","l",r"$l_A$",r"$l_B$",r"$\beta$",r"$\delta_A$",r"$\delta_B$",r"$\nu$"]
x=-4
y=-1
nb_iter=200
l=[0.1,0.25,1]
tau=[0.1,1,10]
lA=0.7
lb=1
texte=r"$l_A=$" 
eps=10**-7
taille_un_eq=[]
taille_deux_eq=[]
taille_trois_eq=[]
taille_trois_eq01=[]
nature_un_eq=[] 
nature_trois_eq=[]
nature_trois_eq01=[]
nature_deux_eq=[]
A=time.time()
for i in l:
    for j in tau: 
        un_eq,deux_eq,trois_eq,trois_eq01=repertorie_comp(nb_iter,[i,j],lA,kap,delta_b,eps,lb)
        taille_un_eq.append(len(un_eq))
        taille_deux_eq.append(len(deux_eq))
        taille_trois_eq.append(len(trois_eq))
        taille_trois_eq01.append(len(trois_eq01))
        nature_un_eq.append(nature_1eq(un_eq))
        nature_deux_eq.append(deux_eq)
        nature_trois_eq.append(nature_1eq(trois_eq))
        nature_trois_eq01.append(nature_3eq(trois_eq01))
    print (i)
 
for ki in range(0,len(l)):
    for ni in range(0,len(tau)): 
        plt.rcParams["figure.figsize"] = (7,6)
        ii=len(tau)*ki+ni
        plt.figure()  
        j=0
        a=nature_un_eq[ii][j]
        # k=5
        cout=[a[int(i/coef)][y] for i in range(0,int(coef*len(a)))]
        la=[a[int(i/coef)][x] for i in range(0,int(coef*len(a)))]
        eq=[a[int(i/coef)][0][0] for i in range(0,int(coef*len(a)))]
        plt.scatter(la,cout,c=cm.viridis(eq))
         
        j=j+1
        a=nature_un_eq[ii][j]
        # k=5
        cout=[a[int(i/coef)][y] for i in range(0,int(coef*len(a)))]
        la=[a[int(i/coef)][x] for i in range(0,int(coef*len(a)))]
        eq=[a[int(i/coef)][0][0] for i in range(0,int(coef*len(a)))]
        plt.scatter(la,cout,c=cm.viridis(eq))
        j=0
        a=nature_trois_eq[ii][j]
        # k=5
        cout=[a[int(i/coef)][y] for i in range(0,int(coef*len(a)))]
        la=[a[int(i/coef)][x] for i in range(0,int(coef*len(a)))]
        eq=[a[int(i/coef)][0][a[int(i/coef)][0].index([a[int(i/coef)][0][j] for j in range (0,3) if a[int(i/coef)][0][j]<=1 and a[int(i/coef)][0][j]>=0][0])] for i in range(0,int(coef*len(a)))]
        plt.scatter(la,cout,c=cm.viridis(eq))
        j=j+1
        a=nature_trois_eq[ii][j]
        # k=5
        cout=[a[int(i/coef)][y] for i in range(0,int(coef*len(a)))]
        la=[a[int(i/coef)][x] for i in range(0,int(coef*len(a)))]
        eq=[a[int(i/coef)][0][a[int(i/coef)][0].index([a[int(i/coef)][0][j] for j in range (0,3) if a[int(i/coef)][0][j]<=1 and a[int(i/coef)][0][j]>=0][0])] for i in range(0,int(coef*len(a)))]
        plt.scatter(la,cout,c=cm.viridis(eq))
        
        j=2
        a=nature_un_eq[ii][j]
        # k=5
        cout=[a[i][y] for i in range(0,len(a))]
        la=[a[i][x] for i in range(0,len(a))]
        if len(cout)!=0:
            print(ii)
            BBB=nature_un_eq[ii][j]
            print(tau[ni],l[ki],la[-5],cout[-5])
            plt.plot(la,cout,'o',color='red',label="Stable cycle")  
        j=2
        a=nature_trois_eq[ii][j]
        # k=5
        cout=[a[i][y] for i in range(0,len(a))]
        la=[a[i][x] for i in range(0,len(a))]
        if len(cout)!=0: 
            print(tau[ni],l[ki],'&',la[-5],cout[-5])
            plt.plot(la,cout,'o',color='red') 
        j=3
        a=nature_trois_eq01[ii][j]
        # k=5
        cout=[a[i][y] for i in range(0,len(a))]
        la=[a[i][x] for i in range(0,len(a))]
        if len(cout)!=0:            
            print('a',tau[ni],l[ki],'2',la[-5],cout[-5])
            plt.plot(la,cout,'o',color='red') 
        
        j=0
        a=nature_trois_eq01[ii][j]
        # k=5
        cout=[a[i][y] for i in range(0,len(a))]
        la=[a[i][x] for i in range(0,len(a))]
        eq=[a[i][0][2] for i in range(0,len(a))]
        # plt.scatter(la,cout,c=cm.viridis(eq))
        jj=1
        if len(cout)!=0:
            jj=0
            plt.plot(la,cout,'ok',label="Two stable equilibria") 
        j=-3
        a=nature_trois_eq01[ii][j]
        # k=5
        cout=[a[i][y] for i in range(0,len(a))]
        la=[a[i][x] for i in range(0,len(a))]
        # if len(cout)!=0:    
        #     eq=[a[i][0][2] for i in range(0,len(a))]
        #     plt.scatter(la,cout,c=cm.viridis(eq))
        if len(cout)!=0:
            if jj==0:
                plt.plot(la,cout,'ok')#,label="Two stable equilibria") 
            if jj==1:
                plt.plot(la,cout,'ok',label="Two stable equilibria") 
        
        axes = plt.gca()
        plt.xlim([-1,1])
        plt.ylim([0,1])
        axes.xaxis.label.set_size(16)
        axes.yaxis.label.set_size(16)
        axes.xaxis.set_tick_params(labelsize = 14)
        axes.yaxis.set_tick_params(labelsize = 14) 
        plt.xlabel("Payoff differential, "+name[x]) 
        plt.xticks(np.arange(-1, 1.5, 0.5))
        plt.ylabel("Social norm threshold, "+name[y]) 
        # plt.legend(loc='upper left') 
        # plt.title("Number and value of the equilibrium with "+ name[x]+" and "+name[y]+"\n for (l"+r",$\tau$)=("+str(K[ki])+","+str(round(tau,2))+r"$)\kappa$ and "+r"$(l_A,l_B)=($"+str(tau[ni])+','+str(lb)+')')
        plt.colorbar(cm.ScalarMappable( cmap='viridis') ).set_label(label='Equilibrium value',size=14)   
        plt.show()
        plt.close() 

 
#Main article: Figure 3
sup=1.1
inf=0.0 

kap=1
cout=-1
snt=0.18
gamma_B=1
gamma_A=cout+gamma_B
delta_b=0.5
delta_a=delta_b*(1/snt-1)
delta_B=0.5
delta_A=delta_b*(1/snt-1)
    
name=["x_et",r"$\kappa$",r"$\tau$","l",r"$l_A$",r"$l_B$",r"$\beta$",r"$\delta_A$",r"$\delta_B$",r"$\nu$"]
x=-4
y=-1
nb_iter=200
l=[0.1]
tau=[0.1,1,10]
lA=0.7
la_param=[0.7]
lb=1
texte=r"$l_A=$" 
eps=10**-7
taille_un_eq=[]
taille_deux_eq=[]
taille_trois_eq=[]
taille_trois_eq01=[]
nature_un_eq=[] 
nature_trois_eq=[]
nature_trois_eq01=[]
nature_deux_eq=[]
A=time.time()
for i in l:
    for j in tau: 
        un_eq,deux_eq,trois_eq,trois_eq01=repertorie_comp(nb_iter,[i,j],lA,kap,delta_b,eps,lb)
        taille_un_eq.append(len(un_eq))
        taille_deux_eq.append(len(deux_eq))
        taille_trois_eq.append(len(trois_eq))
        taille_trois_eq01.append(len(trois_eq01))
        nature_un_eq.append(nature_1eq(un_eq))
        nature_deux_eq.append(deux_eq)
        nature_trois_eq.append(nature_1eq(trois_eq))
        nature_trois_eq01.append(nature_3eq(trois_eq01))
    print (i)

inf=0
sup=1.1

COUT=[]
LA=[]
FLUCT=[]
for ki in range(0,len(tau)):
    for ni in range(0,len(la_param)):
        plt.rcParams["figure.figsize"] = (7,6)
        vmin=10
        vmax=0
        ii=len(la_param)*ki+ni
        plt.figure() 
        #plot des 1 eq et juste un en tout 
        j=0
        a=nature_un_eq[ii][j]
        # k=5
        cout=[a[int(i/coef)][y] for i in range(0,int(coef*len(a)))]
        la=[a[int(i/coef)][x] for i in range(0,int(coef*len(a)))]
        eq=[a[int(i/coef)][0][0] for i in range(0,int(coef*len(a)))]
        la1=[a[int(i/coef)][4] for i in range(0,int(coef*len(a)))]
        eq_E1=[la_param[0]*eq[i]+lb*(1-eq[i]) for i in range (0,len(eq))] 
        fluct=[kap*eq[i]*(1-eq[i])*(gamma_B+gamma_A+delta_A*eq[i]+delta_B*(1-eq[i]))+tau[ki]*(eq[i]*(lb-eq_E1[i])+(1-eq[i])*(eq_E1[i]-la_param[0])) for i in range (0,len(eq))]
        if len(fluct)>0: 
            COUT=COUT+cout
            LA=LA+la
            FLUCT=FLUCT+fluct 
         
        j=j+1
        a=nature_un_eq[ii][j]
        # k=5
        cout=[a[int(i/coef)][y] for i in range(0,int(coef*len(a)))]
        la=[a[int(i/coef)][x] for i in range(0,int(coef*len(a)))]
        eq=[a[int(i/coef)][0][0] for i in range(0,int(coef*len(a)))]
        la1=[a[int(i/coef)][4] for i in range(0,int(coef*len(a)))]
        eq_E1=[la_param[0]*eq[i]+lb*(1-eq[i]) for i in range (0,len(eq))] 
        fluct=[kap*eq[i]*(1-eq[i])*(gamma_B+gamma_A+delta_A*eq[i]+delta_B*(1-eq[i]))+tau[ki]*(eq[i]*(lb-eq_E1[i])+(1-eq[i])*(eq_E1[i]-la_param[0])) for i in range (0,len(eq))]
        if len(fluct)>0: 
            COUT=COUT+cout
            LA=LA+la
            FLUCT=FLUCT+fluct
        
        j=2
        a=nature_un_eq[ii][j]
        # k=5
        cout=[a[i][y] for i in range(0,len(a))]
        la=[a[i][x] for i in range(0,len(a))]
        if len(cout)!=0:  
            plt.plot(la,cout,'o',color='green',label="Stable cycle")  
        j=2
        a=nature_trois_eq[ii][j]
        # k=5
        cout=[a[i][y] for i in range(0,len(a))]
        la=[a[i][x] for i in range(0,len(a))]
        if len(cout)!=0:  
            plt.plot(la,cout,'o',color='green') 
        j=3
        a=nature_trois_eq01[ii][j]
        # k=5
        cout=[a[i][y] for i in range(0,len(a))]
        la=[a[i][x] for i in range(0,len(a))]
        if len(cout)!=0:             
            plt.plot(la,cout,'o',color='green') 
        
        j=0
        a=nature_trois_eq[ii][j]
        # k=5
        cout=[a[int(i/coef)][y] for i in range(0,int(coef*len(a)))]
        la=[a[int(i/coef)][x] for i in range(0,int(coef*len(a)))]
        eq=[a[int(i/coef)][0][a[int(i/coef)][0].index([a[int(i/coef)][0][j] for j in range (0,3) if a[int(i/coef)][0][j]<=1 and a[int(i/coef)][0][j]>=0][0])] for i in range(0,int(coef*len(a)))]
        la1=[a[int(i/coef)][4] for i in range(0,int(coef*len(a)))]
        eq_E1=[la_param[0]*eq[i]+lb*(1-eq[i]) for i in range (0,len(eq))] 
        fluct=[kap*eq[i]*(1-eq[i])*(gamma_B+gamma_A+delta_A*eq[i]+delta_B*(1-eq[i]))+tau[ki]*(eq[i]*(lb-eq_E1[i])+(1-eq[i])*(eq_E1[i]-la_param[0])) for i in range (0,len(eq))]
        if len(fluct)>0: 
            COUT=COUT+cout
            LA=LA+la
            FLUCT=FLUCT+fluct
        j=j+1
        a=nature_trois_eq[ii][j]
        # k=5
        cout=[a[int(i/coef)][y] for i in range(0,int(coef*len(a)))]
        la=[a[int(i/coef)][x] for i in range(0,int(coef*len(a)))]
        eq=[a[int(i/coef)][0][a[int(i/coef)][0].index([a[int(i/coef)][0][j] for j in range (0,3) if a[int(i/coef)][0][j]<=1 and a[int(i/coef)][0][j]>=0][0])] for i in range(0,int(coef*len(a)))]
        la1=[a[int(i/coef)][4] for i in range(0,int(coef*len(a)))]
        eq_E1=[la_param[0]*eq[i]+lb*(1-eq[i]) for i in range (0,len(eq))] 
        fluct=[kap*eq[i]*(1-eq[i])*(gamma_B+gamma_A+delta_A*eq[i]+delta_B*(1-eq[i]))+tau[ki]*(eq[i]*(lb-eq_E1[i])+(1-eq[i])*(eq_E1[i]-la_param[0])) for i in range (0,len(eq))]
        if len(fluct)>0: 
            COUT=COUT+cout
            LA=LA+la
            FLUCT=FLUCT+fluct 
        j=-3 
        a=nature_trois_eq01[ii][j]
        # k=5
        cout=[a[i][y] for i in range(0,len(a))]
        la=[a[i][x] for i in range(0,len(a))]
        if len(cout)!=0:
            plt.plot(la,cout,'ok')#,label="Two stable equilibria") 
            
        axes = plt.gca()
        axes.xaxis.label.set_size(16)
        axes.yaxis.label.set_size(16)
        axes.xaxis.set_tick_params(labelsize = 14)
        axes.yaxis.set_tick_params(labelsize = 14) 
        plt.scatter(LA,COUT,c=FLUCT,cmap='rainbow',vmin=inf,vmax=sup)
        plt.xlim([-1.00,1.00])
        plt.ylim([0,1])
        plt.xlabel("Payoff differential, "+name[x]) 
        plt.xticks(np.arange(-1, 1.5, 0.5))
        plt.ylabel("Social norm threshold, "+name[y]) 
        # plt.title("Asymptotic variance around the equilibrium with "+ name[x]+" and "+name[y]+"\n for l="+str(K[ki])+r"$\tau$ and "+texte+str(tau[ni]))
        plt.clim(inf,sup)
        cbar=plt.colorbar(cm.ScalarMappable( cmap='rainbow'),values=np.linspace(inf,sup,50)).set_label(label='Total rate value',size=14)               # the mystery step ???????????
        # plt.colorbar()
        plt.show()
        plt.close()
 
#Figure 4
kap=1
cout=-1
snt=0.18
gamma_B=1
gamma_A=cout+gamma_B
delta_b=0.5
delta_a=delta_b*(1/snt-1)
    
name=["x_et",r"$\kappa$",r"$\tau$","l",r"$l_A$",r"$l_B$",r"$\beta$",r"$\delta_A$",r"$\delta_B$",r"$\nu$"]
x=-4
y=-1
nb_iter=200
l=[0.1]
tau=[1]
lA=0.1
lb=1
texte=r"$l_A=$" 
eps=10**-7
taille_un_eq=[]
taille_deux_eq=[]
taille_trois_eq=[]
taille_trois_eq01=[]
nature_un_eq=[] 
nature_trois_eq=[]
nature_trois_eq01=[]
nature_deux_eq=[]
A=time.time()
for i in l:
    for j in tau: 
        un_eq,deux_eq,trois_eq,trois_eq01=repertorie_comp(nb_iter,[i,j],lA,kap,delta_b,eps,lb)
        taille_un_eq.append(len(un_eq))
        taille_deux_eq.append(len(deux_eq))
        taille_trois_eq.append(len(trois_eq))
        taille_trois_eq01.append(len(trois_eq01))
        nature_un_eq.append(nature_1eq(un_eq))
        nature_deux_eq.append(deux_eq)
        nature_trois_eq.append(nature_1eq(trois_eq))
        nature_trois_eq01.append(nature_3eq(trois_eq01))
    print (i)

# Figure 3 a) : frequency of active behavior
for ki in range(0,len(l)):
    for ni in range(0,len(tau)):
        plt.rcParams["figure.figsize"] = (7,6)
        ii=len(tau)*ki+ni
        plt.figure()  
        j=0
        a=nature_un_eq[ii][j]
        # k=5
        cout=[a[int(i/coef)][y] for i in range(0,int(coef*len(a)))]
        la=[a[int(i/coef)][x] for i in range(0,int(coef*len(a)))]
        eq=[a[int(i/coef)][0][0] for i in range(0,int(coef*len(a)))]
        plt.scatter(la,cout,c=cm.viridis(eq))
         
        j=j+1
        a=nature_un_eq[ii][j]
        # k=5
        cout=[a[int(i/coef)][y] for i in range(0,int(coef*len(a)))]
        la=[a[int(i/coef)][x] for i in range(0,int(coef*len(a)))]
        eq=[a[int(i/coef)][0][0] for i in range(0,int(coef*len(a)))]
        plt.scatter(la,cout,c=cm.viridis(eq))
        j=0
        a=nature_trois_eq[ii][j]
        # k=5
        cout=[a[int(i/coef)][y] for i in range(0,int(coef*len(a)))]
        la=[a[int(i/coef)][x] for i in range(0,int(coef*len(a)))]
        eq=[a[int(i/coef)][0][a[int(i/coef)][0].index([a[int(i/coef)][0][j] for j in range (0,3) if a[int(i/coef)][0][j]<=1 and a[int(i/coef)][0][j]>=0][0])] for i in range(0,int(coef*len(a)))]
        plt.scatter(la,cout,c=cm.viridis(eq))
        j=j+1
        a=nature_trois_eq[ii][j]
        # k=5
        cout=[a[int(i/coef)][y] for i in range(0,int(coef*len(a)))]
        la=[a[int(i/coef)][x] for i in range(0,int(coef*len(a)))]
        eq=[a[int(i/coef)][0][a[int(i/coef)][0].index([a[int(i/coef)][0][j] for j in range (0,3) if a[int(i/coef)][0][j]<=1 and a[int(i/coef)][0][j]>=0][0])] for i in range(0,int(coef*len(a)))]
        plt.scatter(la,cout,c=cm.viridis(eq))
        
        j=2
        a=nature_un_eq[ii][j]
        # k=5
        cout=[a[i][y] for i in range(0,len(a))]
        la=[a[i][x] for i in range(0,len(a))]
        if len(cout)!=0:
            plt.plot(la,cout,'o',color='red',label="Stable cycle")  
        j=2
        a=nature_trois_eq[ii][j]
        # k=5
        cout=[a[i][y] for i in range(0,len(a))]
        la=[a[i][x] for i in range(0,len(a))]
        if len(cout)!=0:
            plt.plot(la,cout,'o',color='red') 
        j=3
        a=nature_trois_eq01[ii][j]
        # k=5
        cout=[a[i][y] for i in range(0,len(a))]
        la=[a[i][x] for i in range(0,len(a))]
        if len(cout)!=0:
            plt.plot(la,cout,'o',color='red') 
        
        j=0
        a=nature_trois_eq01[ii][j]
        # k=5
        cout=[a[i][y] for i in range(0,len(a))]
        la=[a[i][x] for i in range(0,len(a))]
        eq=[a[i][0][2] for i in range(0,len(a))]
        # plt.scatter(la,cout,c=cm.viridis(eq))
        jj=1
        if len(cout)!=0:
            jj=0
            plt.plot(la,cout,'ok',label="Two stable equilibria") 
        j=-3
        a=nature_trois_eq01[ii][j]
        # k=5
        cout=[a[i][y] for i in range(0,len(a))]
        la=[a[i][x] for i in range(0,len(a))]
        # if len(cout)!=0:    
        #     eq=[a[i][0][2] for i in range(0,len(a))]
        #     plt.scatter(la,cout,c=cm.viridis(eq))
        if len(cout)!=0:
            if jj==0:
                plt.plot(la,cout,'ok')#,label="Two stable equilibria") 
            if jj==1:
                plt.plot(la,cout,'ok',label="Two stable equilibria") 
        
        axes = plt.gca()
        plt.xlim([-1,1])
        plt.ylim([0,1])
        axes.xaxis.label.set_size(16)
        axes.yaxis.label.set_size(16)
        axes.xaxis.set_tick_params(labelsize = 14)
        axes.yaxis.set_tick_params(labelsize = 14) 
        plt.xlabel("Payoff differential, "+name[x]) 
        plt.xticks(np.arange(-1, 1.5, 0.5))
        plt.ylabel("Social norm threshold, "+name[y]) 
        # plt.legend(loc='upper left') 
        # plt.title("Number and value of the equilibrium with "+ name[x]+" and "+name[y]+"\n for (l"+r",$\tau$)=("+str(K[ki])+","+str(round(tau,2))+r"$)\kappa$ and "+r"$(l_A,l_B)=($"+str(tau[ni])+','+str(lb)+')')
        plt.colorbar(cm.ScalarMappable( cmap='viridis') ).set_label(label='Equilibrium value',size=14)   
        plt.show()
        plt.close() 
 
# Figure 3 d) : perceived environment        
for ki in range(0,len(l)):
    for ni in range(0,len(tau)):
        plt.rcParams["figure.figsize"] = (7,6)
        ii=len(tau)*ki+ni
        plt.figure() 
        #plot des 1 eq et juste un en tout 
        j=0
        a=nature_un_eq[ii][j]
        # k=5
        cout=[a[int(i/coef)][y] for i in range(0,int(coef*len(a)))]
        la=[a[int(i/coef)][x] for i in range(0,int(coef*len(a)))]
        eq=[a[int(i/coef)][0][0] for i in range(0,int(coef*len(a)))]
        la1=[a[int(i/coef)][4] for i in range(0,int(coef*len(a)))]
        eq_E1=[la1[i]*eq[i]+lb*(1-eq[i]) for i in range (0,len(eq))] 
        plt.scatter(la,cout,c=cm.BrBG_r(eq_E1)) 
         
        j=j+1
        a=nature_un_eq[ii][j]
        # k=5
        cout=[a[int(i/coef)][y] for i in range(0,int(coef*len(a)))]
        la=[a[int(i/coef)][x] for i in range(0,int(coef*len(a)))]
        eq=[a[int(i/coef)][0][0] for i in range(0,int(coef*len(a)))]
        la1=[a[int(i/coef)][4] for i in range(0,int(coef*len(a)))]
        eq_E1=[la1[i]*eq[i]+lb*(1-eq[i]) for i in range (0,len(eq))] 
        plt.scatter(la,cout,c=cm.BrBG_r(eq_E1)) 
        j=0
        a=nature_trois_eq[ii][j]
        # k=5
        cout=[a[int(i/coef)][y] for i in range(0,int(coef*len(a)))]
        la=[a[int(i/coef)][x] for i in range(0,int(coef*len(a)))]
        eq=[a[int(i/coef)][0][a[int(i/coef)][0].index([a[int(i/coef)][0][j] for j in range (0,3) if a[int(i/coef)][0][j]<=1 and a[int(i/coef)][0][j]>=0][0])] for i in range(0,int(coef*len(a)))]
        la1=[a[int(i/coef)][4] for i in range(0,int(coef*len(a)))]
        eq_E1=[la1[i]*eq[i]+lb*(1-eq[i]) for i in range (0,len(eq))] 
        plt.scatter(la,cout,c=cm.BrBG_r(eq_E1)) 
        j=j+1
        a=nature_trois_eq[ii][j]
        # k=5
        cout=[a[int(i/coef)][y] for i in range(0,int(coef*len(a)))]
        la=[a[int(i/coef)][x] for i in range(0,int(coef*len(a)))]
        eq=[a[int(i/coef)][0][a[int(i/coef)][0].index([a[int(i/coef)][0][j] for j in range (0,3) if a[int(i/coef)][0][j]<=1 and a[int(i/coef)][0][j]>=0][0])] for i in range(0,int(coef*len(a)))]
        la1=[a[int(i/coef)][4] for i in range(0,int(coef*len(a)))]
        eq_E1=[la1[i]*eq[i]+lb*(1-eq[i]) for i in range (0,len(eq))] 
        sc1=plt.scatter(la,cout,c=cm.BrBG_r(eq_E1)) 
        
        j=2
        a=nature_un_eq[ii][j]
        # k=5
        cout=[a[i][y] for i in range(0,len(a))]
        la=[a[i][x] for i in range(0,len(a))]
        if len(cout)!=0:
            plt.plot(la,cout,'o',color='red',label="Stable cycle")  
        j=2
        a=nature_trois_eq[ii][j]
        # k=5
        cout=[a[i][y] for i in range(0,len(a))]
        la=[a[i][x] for i in range(0,len(a))]
        if len(cout)!=0:
            plt.plot(la,cout,'o',color='red') 
        j=3
        a=nature_trois_eq01[ii][j]
        # k=5
        cout=[a[i][y] for i in range(0,len(a))]
        la=[a[i][x] for i in range(0,len(a))]
        if len(cout)!=0:
            plt.plot(la,cout,'o',color='red') 
        
        j=0
        a=nature_trois_eq01[ii][j]
        # k=5
        cout=[a[i][y] for i in range(0,len(a))]
        la=[a[i][x] for i in range(0,len(a))]
        jj=1
        if len(cout)!=0:
            jj=0
            plt.plot(la,cout,'ok',label="Two stable equilibria") 
        j=-3
        a=nature_trois_eq01[ii][j]
        # k=5
        cout=[a[i][y] for i in range(0,len(a))]
        la=[a[i][x] for i in range(0,len(a))]
        if len(cout)!=0:
            if jj==0:
                plt.plot(la,cout,'ok')#,label="Two stable equilibria") 
            if jj==1:
                plt.plot(la,cout,'ok',label="Two stable equilibria") 
    
        axes = plt.gca()
        plt.xlim([-1,1])
        plt.ylim([0,1])
        axes.xaxis.label.set_size(16)
        axes.yaxis.label.set_size(16)
        axes.xaxis.set_tick_params(labelsize = 14)
        axes.yaxis.set_tick_params(labelsize = 14) 
        plt.xlabel("Payoff differential, "+name[x]) 
        plt.xticks(np.arange(-1, 1.5, 0.5))
        plt.ylabel("Social norm threshold, "+name[y]) 
        # plt.title("Number and value of the equilibrium with "+ name[x]+" and "+name[y]+"\n for l="+str(K[ki])+r"$\tau$ and "+r"$(l_A,l_B)=($"+str(tau[ni])+','+str(lb)+')')
        plt.colorbar(cm.ScalarMappable( cmap='BrBG_r') ).set_label(label='Equilibrium value',size=14)    
        plt.show()
        plt.close() 
     
# Figure 3 g) : total rate     
sup=1.1
inf=0.0
tau=1
la_param=[0.1]

COUT=[]
LA=[]
FLUCT=[]
for ki in range(0,len(l)):
    for ni in range(0,len(la_param)):
        plt.rcParams["figure.figsize"] = (7,6)
        vmin=10
        vmax=0
        ii=len(la_param)*ki+ni
        plt.figure() 
        #plot des 1 eq et juste un en tout 
        j=0
        a=nature_un_eq[ii][j]
        # k=5
        cout=[a[int(i/coef)][y] for i in range(0,int(coef*len(a)))]
        la=[a[int(i/coef)][x] for i in range(0,int(coef*len(a)))]
        eq=[a[int(i/coef)][0][0] for i in range(0,int(coef*len(a)))]
        la1=[a[int(i/coef)][4] for i in range(0,int(coef*len(a)))]
        eq_E1=[la_param[0]*eq[i]+lb*(1-eq[i]) for i in range (0,len(eq))] 
        fluct=[kap*eq[i]*(1-eq[i])*(gamma_B+gamma_A+delta_A*eq[i]+delta_B*(1-eq[i]))+tau*(eq[i]*(lb-eq_E1[i])+(1-eq[i])*(eq_E1[i]-la_param[0])) for i in range (0,len(eq))]
        if len(fluct)>0: 
            COUT=COUT+cout
            LA=LA+la
            FLUCT=FLUCT+fluct 
         
        j=j+1
        a=nature_un_eq[ii][j]
        # k=5
        cout=[a[int(i/coef)][y] for i in range(0,int(coef*len(a)))]
        la=[a[int(i/coef)][x] for i in range(0,int(coef*len(a)))]
        eq=[a[int(i/coef)][0][0] for i in range(0,int(coef*len(a)))]
        la1=[a[int(i/coef)][4] for i in range(0,int(coef*len(a)))]
        eq_E1=[la_param[0]*eq[i]+lb*(1-eq[i]) for i in range (0,len(eq))] 
        fluct=[kap*eq[i]*(1-eq[i])*(gamma_B+gamma_A+delta_A*eq[i]+delta_B*(1-eq[i]))+tau*(eq[i]*(lb-eq_E1[i])+(1-eq[i])*(eq_E1[i]-la_param[0])) for i in range (0,len(eq))]
        if len(fluct)>0: 
            COUT=COUT+cout
            LA=LA+la
            FLUCT=FLUCT+fluct
        
        j=2
        a=nature_un_eq[ii][j]
        # k=5
        cout=[a[i][y] for i in range(0,len(a))]
        la=[a[i][x] for i in range(0,len(a))]
        if len(cout)!=0:  
            plt.plot(la,cout,'o',color='green',label="Stable cycle")  
        j=2
        a=nature_trois_eq[ii][j]
        # k=5
        cout=[a[i][y] for i in range(0,len(a))]
        la=[a[i][x] for i in range(0,len(a))]
        if len(cout)!=0:  
            plt.plot(la,cout,'o',color='green') 
        j=3
        a=nature_trois_eq01[ii][j]
        # k=5
        cout=[a[i][y] for i in range(0,len(a))]
        la=[a[i][x] for i in range(0,len(a))]
        if len(cout)!=0:             
            plt.plot(la,cout,'o',color='green') 
        
        j=0
        a=nature_trois_eq[ii][j]
        # k=5
        cout=[a[int(i/coef)][y] for i in range(0,int(coef*len(a)))]
        la=[a[int(i/coef)][x] for i in range(0,int(coef*len(a)))]
        eq=[a[int(i/coef)][0][a[int(i/coef)][0].index([a[int(i/coef)][0][j] for j in range (0,3) if a[int(i/coef)][0][j]<=1 and a[int(i/coef)][0][j]>=0][0])] for i in range(0,int(coef*len(a)))]
        la1=[a[int(i/coef)][4] for i in range(0,int(coef*len(a)))]
        eq_E1=[la_param[0]*eq[i]+lb*(1-eq[i]) for i in range (0,len(eq))] 
        fluct=[kap*eq[i]*(1-eq[i])*(gamma_B+gamma_A+delta_A*eq[i]+delta_B*(1-eq[i]))+tau*(eq[i]*(lb-eq_E1[i])+(1-eq[i])*(eq_E1[i]-la_param[0])) for i in range (0,len(eq))]
        if len(fluct)>0: 
            COUT=COUT+cout
            LA=LA+la
            FLUCT=FLUCT+fluct
        j=j+1
        a=nature_trois_eq[ii][j]
        # k=5
        cout=[a[int(i/coef)][y] for i in range(0,int(coef*len(a)))]
        la=[a[int(i/coef)][x] for i in range(0,int(coef*len(a)))]
        eq=[a[int(i/coef)][0][a[int(i/coef)][0].index([a[int(i/coef)][0][j] for j in range (0,3) if a[int(i/coef)][0][j]<=1 and a[int(i/coef)][0][j]>=0][0])] for i in range(0,int(coef*len(a)))]
        la1=[a[int(i/coef)][4] for i in range(0,int(coef*len(a)))]
        eq_E1=[la_param[0]*eq[i]+lb*(1-eq[i]) for i in range (0,len(eq))] 
        fluct=[kap*eq[i]*(1-eq[i])*(gamma_B+gamma_A+delta_A*eq[i]+delta_B*(1-eq[i]))+tau*(eq[i]*(lb-eq_E1[i])+(1-eq[i])*(eq_E1[i]-la_param[0])) for i in range (0,len(eq))]
        if len(fluct)>0: 
            COUT=COUT+cout
            LA=LA+la
            FLUCT=FLUCT+fluct 
        j=-3 
        a=nature_trois_eq01[ii][j]
        # k=5
        cout=[a[i][y] for i in range(0,len(a))]
        la=[a[i][x] for i in range(0,len(a))]
        if len(cout)!=0:
            plt.plot(la,cout,'ok')#,label="Two stable equilibria") 
            
        axes = plt.gca()
        axes.xaxis.label.set_size(16)
        axes.yaxis.label.set_size(16)
        axes.xaxis.set_tick_params(labelsize = 14)
        axes.yaxis.set_tick_params(labelsize = 14) 
        plt.scatter(LA,COUT,c=FLUCT,cmap='rainbow',vmin=inf,vmax=sup)
        plt.xlim([-1.00,1.00])
        plt.ylim([0,1])
        plt.xlabel("Payoff differential, "+name[x]) 
        plt.xticks(np.arange(-1, 1.5, 0.5))
        plt.ylabel("Social norm threshold, "+name[y]) 
        # plt.title("Asymptotic variance around the equilibrium with "+ name[x]+" and "+name[y]+"\n for l="+str(K[ki])+r"$\tau$ and "+texte+str(tau[ni]))
        plt.clim(inf,sup)
        cbar=plt.colorbar(cm.ScalarMappable( cmap='rainbow'),values=np.linspace(inf,sup,50)).set_label(label='Total rate value',size=14)                # the mystery step ???????????
        # plt.colorbar()
        plt.show()
        plt.close()         
        
lA=0.95
lb=1
tau=[1]
texte=r"$l_A=$" 
eps=10**-7
taille_un_eq=[]
taille_deux_eq=[]
taille_trois_eq=[]
taille_trois_eq01=[]
nature_un_eq=[] 
nature_trois_eq=[]
nature_trois_eq01=[]
nature_deux_eq=[]
A=time.time()
for i in l:
    for j in tau: 
        un_eq,deux_eq,trois_eq,trois_eq01=repertorie_comp(nb_iter,[i,j],lA,kap,delta_b,eps,lb)
        taille_un_eq.append(len(un_eq))
        taille_deux_eq.append(len(deux_eq))
        taille_trois_eq.append(len(trois_eq))
        taille_trois_eq01.append(len(trois_eq01))
        nature_un_eq.append(nature_1eq(un_eq))
        nature_deux_eq.append(deux_eq)
        nature_trois_eq.append(nature_1eq(trois_eq))
        nature_trois_eq01.append(nature_3eq(trois_eq01))
    print (i)
    
# Figure 3 b) : frequency of active behavior
for ki in range(0,len(l)):
    for ni in range(0,len(tau)):
        plt.rcParams["figure.figsize"] = (7,6)
        ii=len(tau)*ki+ni
        plt.figure()  
        j=0
        a=nature_un_eq[ii][j]
        # k=5
        cout=[a[int(i/coef)][y] for i in range(0,int(coef*len(a)))]
        la=[a[int(i/coef)][x] for i in range(0,int(coef*len(a)))]
        eq=[a[int(i/coef)][0][0] for i in range(0,int(coef*len(a)))]
        plt.scatter(la,cout,c=cm.viridis(eq))
         
        j=j+1
        a=nature_un_eq[ii][j]
        # k=5
        cout=[a[int(i/coef)][y] for i in range(0,int(coef*len(a)))]
        la=[a[int(i/coef)][x] for i in range(0,int(coef*len(a)))]
        eq=[a[int(i/coef)][0][0] for i in range(0,int(coef*len(a)))]
        plt.scatter(la,cout,c=cm.viridis(eq))
        j=0
        a=nature_trois_eq[ii][j]
        # k=5
        cout=[a[int(i/coef)][y] for i in range(0,int(coef*len(a)))]
        la=[a[int(i/coef)][x] for i in range(0,int(coef*len(a)))]
        eq=[a[int(i/coef)][0][a[int(i/coef)][0].index([a[int(i/coef)][0][j] for j in range (0,3) if a[int(i/coef)][0][j]<=1 and a[int(i/coef)][0][j]>=0][0])] for i in range(0,int(coef*len(a)))]
        plt.scatter(la,cout,c=cm.viridis(eq))
        j=j+1
        a=nature_trois_eq[ii][j]
        # k=5
        cout=[a[int(i/coef)][y] for i in range(0,int(coef*len(a)))]
        la=[a[int(i/coef)][x] for i in range(0,int(coef*len(a)))]
        eq=[a[int(i/coef)][0][a[int(i/coef)][0].index([a[int(i/coef)][0][j] for j in range (0,3) if a[int(i/coef)][0][j]<=1 and a[int(i/coef)][0][j]>=0][0])] for i in range(0,int(coef*len(a)))]
        plt.scatter(la,cout,c=cm.viridis(eq))
        
        j=2
        a=nature_un_eq[ii][j]
        # k=5
        cout=[a[i][y] for i in range(0,len(a))]
        la=[a[i][x] for i in range(0,len(a))]
        if len(cout)!=0:
            plt.plot(la,cout,'o',color='red',label="Stable cycle")  
        j=2
        a=nature_trois_eq[ii][j]
        # k=5
        cout=[a[i][y] for i in range(0,len(a))]
        la=[a[i][x] for i in range(0,len(a))]
        if len(cout)!=0:
            plt.plot(la,cout,'o',color='red') 
        j=3
        a=nature_trois_eq01[ii][j]
        # k=5
        cout=[a[i][y] for i in range(0,len(a))]
        la=[a[i][x] for i in range(0,len(a))]
        if len(cout)!=0:
            plt.plot(la,cout,'o',color='red') 
        
        j=0
        a=nature_trois_eq01[ii][j]
        # k=5
        cout=[a[i][y] for i in range(0,len(a))]
        la=[a[i][x] for i in range(0,len(a))]
        eq=[a[i][0][2] for i in range(0,len(a))]
        # plt.scatter(la,cout,c=cm.viridis(eq))
        jj=1
        if len(cout)!=0:
            jj=0
            plt.plot(la,cout,'ok',label="Two stable equilibria") 
        j=-3
        a=nature_trois_eq01[ii][j]
        # k=5
        cout=[a[i][y] for i in range(0,len(a))]
        la=[a[i][x] for i in range(0,len(a))] 
        if len(cout)!=0:
            if jj==0:
                plt.plot(la,cout,'ok')#,label="Two stable equilibria") 
            if jj==1:
                plt.plot(la,cout,'ok',label="Two stable equilibria") 
        
        axes = plt.gca()
        plt.xlim([-1,1])
        plt.ylim([0,1])
        axes.xaxis.label.set_size(16)
        axes.yaxis.label.set_size(16)
        axes.xaxis.set_tick_params(labelsize = 14)
        axes.yaxis.set_tick_params(labelsize = 14) 
        plt.xlabel("Payoff differential, "+name[x]) 
        plt.xticks(np.arange(-1, 1.5, 0.5))
        plt.ylabel("Social norm threshold, "+name[y]) 
        # plt.legend(loc='upper left') 
        # plt.title("Number and value of the equilibrium with "+ name[x]+" and "+name[y]+"\n for (l"+r",$\tau$)=("+str(K[ki])+","+str(round(tau,2))+r"$)\kappa$ and "+r"$(l_A,l_B)=($"+str(tau[ni])+','+str(lb)+')')
        plt.colorbar(cm.ScalarMappable( cmap='viridis') ).set_label(label='Equilibrium value',size=14)   
        plt.show()
        plt.close() 

# Figure 3 e) : perceived environment
for ki in range(0,len(l)):
    for ni in range(0,len(tau)):
        plt.rcParams["figure.figsize"] = (7,6)
        ii=len(tau)*ki+ni
        plt.figure() 
        #plot des 1 eq et juste un en tout 
        j=0
        a=nature_un_eq[ii][j]
        # k=5
        cout=[a[int(i/coef)][y] for i in range(0,int(coef*len(a)))]
        la=[a[int(i/coef)][x] for i in range(0,int(coef*len(a)))]
        eq=[a[int(i/coef)][0][0] for i in range(0,int(coef*len(a)))]
        la1=[a[int(i/coef)][4] for i in range(0,int(coef*len(a)))]
        eq_E1=[la1[i]*eq[i]+lb*(1-eq[i]) for i in range (0,len(eq))] 
        plt.scatter(la,cout,c=cm.BrBG_r(eq_E1)) 
         
        j=j+1
        a=nature_un_eq[ii][j]
        # k=5
        cout=[a[int(i/coef)][y] for i in range(0,int(coef*len(a)))]
        la=[a[int(i/coef)][x] for i in range(0,int(coef*len(a)))]
        eq=[a[int(i/coef)][0][0] for i in range(0,int(coef*len(a)))]
        la1=[a[int(i/coef)][4] for i in range(0,int(coef*len(a)))]
        eq_E1=[la1[i]*eq[i]+lb*(1-eq[i]) for i in range (0,len(eq))] 
        plt.scatter(la,cout,c=cm.BrBG_r(eq_E1)) 
        j=0
        a=nature_trois_eq[ii][j]
        # k=5
        cout=[a[int(i/coef)][y] for i in range(0,int(coef*len(a)))]
        la=[a[int(i/coef)][x] for i in range(0,int(coef*len(a)))]
        eq=[a[int(i/coef)][0][a[int(i/coef)][0].index([a[int(i/coef)][0][j] for j in range (0,3) if a[int(i/coef)][0][j]<=1 and a[int(i/coef)][0][j]>=0][0])] for i in range(0,int(coef*len(a)))]
        la1=[a[int(i/coef)][4] for i in range(0,int(coef*len(a)))]
        eq_E1=[la1[i]*eq[i]+lb*(1-eq[i]) for i in range (0,len(eq))] 
        plt.scatter(la,cout,c=cm.BrBG_r(eq_E1)) 
        j=j+1
        a=nature_trois_eq[ii][j]
        # k=5
        cout=[a[int(i/coef)][y] for i in range(0,int(coef*len(a)))]
        la=[a[int(i/coef)][x] for i in range(0,int(coef*len(a)))]
        eq=[a[int(i/coef)][0][a[int(i/coef)][0].index([a[int(i/coef)][0][j] for j in range (0,3) if a[int(i/coef)][0][j]<=1 and a[int(i/coef)][0][j]>=0][0])] for i in range(0,int(coef*len(a)))]
        la1=[a[int(i/coef)][4] for i in range(0,int(coef*len(a)))]
        eq_E1=[la1[i]*eq[i]+lb*(1-eq[i]) for i in range (0,len(eq))] 
        sc1=plt.scatter(la,cout,c=cm.BrBG_r(eq_E1)) 
        
        j=2
        a=nature_un_eq[ii][j]
        # k=5
        cout=[a[i][y] for i in range(0,len(a))]
        la=[a[i][x] for i in range(0,len(a))]
        if len(cout)!=0:
            plt.plot(la,cout,'o',color='red',label="Stable cycle")  
        j=2
        a=nature_trois_eq[ii][j]
        # k=5
        cout=[a[i][y] for i in range(0,len(a))]
        la=[a[i][x] for i in range(0,len(a))]
        if len(cout)!=0:
            plt.plot(la,cout,'o',color='red') 
        j=3
        a=nature_trois_eq01[ii][j]
        # k=5
        cout=[a[i][y] for i in range(0,len(a))]
        la=[a[i][x] for i in range(0,len(a))]
        if len(cout)!=0:
            plt.plot(la,cout,'o',color='red') 
        
        j=0
        a=nature_trois_eq01[ii][j]
        # k=5
        cout=[a[i][y] for i in range(0,len(a))]
        la=[a[i][x] for i in range(0,len(a))]
        jj=1
        if len(cout)!=0:
            jj=0
            plt.plot(la,cout,'ok',label="Two stable equilibria") 
        j=-3
        a=nature_trois_eq01[ii][j]
        # k=5
        cout=[a[i][y] for i in range(0,len(a))]
        la=[a[i][x] for i in range(0,len(a))]
        if len(cout)!=0:
            if jj==0:
                plt.plot(la,cout,'ok')#,label="Two stable equilibria") 
            if jj==1:
                plt.plot(la,cout,'ok',label="Two stable equilibria") 
    
        axes = plt.gca()
        plt.xlim([-1,1])
        plt.ylim([0,1])
        axes.xaxis.label.set_size(16)
        axes.yaxis.label.set_size(16)
        axes.xaxis.set_tick_params(labelsize = 14)
        axes.yaxis.set_tick_params(labelsize = 14) 
        plt.xlabel("Payoff differential, "+name[x]) 
        plt.xticks(np.arange(-1, 1.5, 0.5))
        plt.ylabel("Social norm threshold, "+name[y]) 
        # plt.title("Number and value of the equilibrium with "+ name[x]+" and "+name[y]+"\n for l="+str(K[ki])+r"$\tau$ and "+r"$(l_A,l_B)=($"+str(tau[ni])+','+str(lb)+')')
        plt.colorbar(cm.ScalarMappable( cmap='BrBG_r') ).set_label(label='Equilibrium value',size=14)    
        plt.show()
        plt.close() 

# Figure 3 h) : total rate           
sup=1.1
inf=0.0
tau=1
la_param=[0.95]

COUT=[]
LA=[]
FLUCT=[]
for ki in range(0,len(l)):
    for ni in range(0,len(la_param)):
        plt.rcParams["figure.figsize"] = (7,6)
        vmin=10
        vmax=0
        ii=len(la_param)*ki+ni
        plt.figure() 
        #plot des 1 eq et juste un en tout 
        j=0
        a=nature_un_eq[ii][j]
        # k=5
        cout=[a[int(i/coef)][y] for i in range(0,int(coef*len(a)))]
        la=[a[int(i/coef)][x] for i in range(0,int(coef*len(a)))]
        eq=[a[int(i/coef)][0][0] for i in range(0,int(coef*len(a)))]
        la1=[a[int(i/coef)][4] for i in range(0,int(coef*len(a)))]
        eq_E1=[la_param[0]*eq[i]+lb*(1-eq[i]) for i in range (0,len(eq))] 
        fluct=[kap*eq[i]*(1-eq[i])*(gamma_B+gamma_A+delta_A*eq[i]+delta_B*(1-eq[i]))+tau*(eq[i]*(lb-eq_E1[i])+(1-eq[i])*(eq_E1[i]-la_param[0])) for i in range (0,len(eq))]
        if len(fluct)>0: 
            COUT=COUT+cout
            LA=LA+la
            FLUCT=FLUCT+fluct 
         
        j=j+1
        a=nature_un_eq[ii][j]
        # k=5
        cout=[a[int(i/coef)][y] for i in range(0,int(coef*len(a)))]
        la=[a[int(i/coef)][x] for i in range(0,int(coef*len(a)))]
        eq=[a[int(i/coef)][0][0] for i in range(0,int(coef*len(a)))]
        la1=[a[int(i/coef)][4] for i in range(0,int(coef*len(a)))]
        eq_E1=[la_param[0]*eq[i]+lb*(1-eq[i]) for i in range (0,len(eq))] 
        fluct=[kap*eq[i]*(1-eq[i])*(gamma_B+gamma_A+delta_A*eq[i]+delta_B*(1-eq[i]))+tau*(eq[i]*(lb-eq_E1[i])+(1-eq[i])*(eq_E1[i]-la_param[0])) for i in range (0,len(eq))]
        if len(fluct)>0: 
            COUT=COUT+cout
            LA=LA+la
            FLUCT=FLUCT+fluct
        
        j=2
        a=nature_un_eq[ii][j]
        # k=5
        cout=[a[i][y] for i in range(0,len(a))]
        la=[a[i][x] for i in range(0,len(a))]
        if len(cout)!=0:  
            plt.plot(la,cout,'o',color='green',label="Stable cycle")  
        j=2
        a=nature_trois_eq[ii][j]
        # k=5
        cout=[a[i][y] for i in range(0,len(a))]
        la=[a[i][x] for i in range(0,len(a))]
        if len(cout)!=0:  
            plt.plot(la,cout,'o',color='green') 
        j=3
        a=nature_trois_eq01[ii][j]
        # k=5
        cout=[a[i][y] for i in range(0,len(a))]
        la=[a[i][x] for i in range(0,len(a))]
        if len(cout)!=0:             
            plt.plot(la,cout,'o',color='green') 
        
        j=0
        a=nature_trois_eq[ii][j]
        # k=5
        cout=[a[int(i/coef)][y] for i in range(0,int(coef*len(a)))]
        la=[a[int(i/coef)][x] for i in range(0,int(coef*len(a)))]
        eq=[a[int(i/coef)][0][a[int(i/coef)][0].index([a[int(i/coef)][0][j] for j in range (0,3) if a[int(i/coef)][0][j]<=1 and a[int(i/coef)][0][j]>=0][0])] for i in range(0,int(coef*len(a)))]
        la1=[a[int(i/coef)][4] for i in range(0,int(coef*len(a)))]
        eq_E1=[la_param[0]*eq[i]+lb*(1-eq[i]) for i in range (0,len(eq))] 
        fluct=[kap*eq[i]*(1-eq[i])*(gamma_B+gamma_A+delta_A*eq[i]+delta_B*(1-eq[i]))+tau*(eq[i]*(lb-eq_E1[i])+(1-eq[i])*(eq_E1[i]-la_param[0])) for i in range (0,len(eq))]
        if len(fluct)>0: 
            COUT=COUT+cout
            LA=LA+la
            FLUCT=FLUCT+fluct
        j=j+1
        a=nature_trois_eq[ii][j]
        # k=5
        cout=[a[int(i/coef)][y] for i in range(0,int(coef*len(a)))]
        la=[a[int(i/coef)][x] for i in range(0,int(coef*len(a)))]
        eq=[a[int(i/coef)][0][a[int(i/coef)][0].index([a[int(i/coef)][0][j] for j in range (0,3) if a[int(i/coef)][0][j]<=1 and a[int(i/coef)][0][j]>=0][0])] for i in range(0,int(coef*len(a)))]
        la1=[a[int(i/coef)][4] for i in range(0,int(coef*len(a)))]
        eq_E1=[la_param[0]*eq[i]+lb*(1-eq[i]) for i in range (0,len(eq))] 
        fluct=[kap*eq[i]*(1-eq[i])*(gamma_B+gamma_A+delta_A*eq[i]+delta_B*(1-eq[i]))+tau*(eq[i]*(lb-eq_E1[i])+(1-eq[i])*(eq_E1[i]-la_param[0])) for i in range (0,len(eq))]
        if len(fluct)>0: 
            COUT=COUT+cout
            LA=LA+la
            FLUCT=FLUCT+fluct 
        j=-3 
        a=nature_trois_eq01[ii][j]
        # k=5
        cout=[a[i][y] for i in range(0,len(a))]
        la=[a[i][x] for i in range(0,len(a))]
        if len(cout)!=0:
            plt.plot(la,cout,'ok')#,label="Two stable equilibria") 
            
        axes = plt.gca()
        axes.xaxis.label.set_size(16)
        axes.yaxis.label.set_size(16)
        axes.xaxis.set_tick_params(labelsize = 14)
        axes.yaxis.set_tick_params(labelsize = 14) 
        plt.scatter(LA,COUT,c=FLUCT,cmap='rainbow',vmin=inf,vmax=sup)
        plt.xlim([-1.00,1.00])
        plt.ylim([0,1])
        plt.xlabel("Payoff differential, "+name[x]) 
        plt.xticks(np.arange(-1, 1.5, 0.5))
        plt.ylabel("Social norm threshold, "+name[y]) 
        # plt.title("Asymptotic variance around the equilibrium with "+ name[x]+" and "+name[y]+"\n for l="+str(K[ki])+r"$\tau$ and "+texte+str(tau[ni]))
        plt.clim(inf,sup)
        cbar=plt.colorbar(cm.ScalarMappable( cmap='rainbow') ,values=np.linspace(inf,sup,50)).set_label(label='Total rate value',size=14)                # the mystery step ???????????
        # plt.colorbar()
        plt.show()
        plt.close()        


tau=[1]
lA=0.1
lb=0.15
texte=r"$l_A=$" 
eps=10**-7
taille_un_eq=[]
taille_deux_eq=[]
taille_trois_eq=[]
taille_trois_eq01=[]
nature_un_eq=[] 
nature_trois_eq=[]
nature_trois_eq01=[]
nature_deux_eq=[]
A=time.time()
for i in l:
    for j in tau: 
        un_eq,deux_eq,trois_eq,trois_eq01=repertorie_comp(nb_iter,[i,j],lA,kap,delta_b,eps,lb)
        taille_un_eq.append(len(un_eq))
        taille_deux_eq.append(len(deux_eq))
        taille_trois_eq.append(len(trois_eq))
        taille_trois_eq01.append(len(trois_eq01))
        nature_un_eq.append(nature_1eq(un_eq))
        nature_deux_eq.append(deux_eq)
        nature_trois_eq.append(nature_1eq(trois_eq))
        nature_trois_eq01.append(nature_3eq(trois_eq01))
    print (i)

# Figure 3 c) : frequency of active behavior  
for ki in range(0,len(l)):
    for ni in range(0,len(tau)):
        plt.rcParams["figure.figsize"] = (7,6)
        ii=len(tau)*ki+ni
        plt.figure()  
        j=0
        a=nature_un_eq[ii][j]
        # k=5
        cout=[a[int(i/coef)][y] for i in range(0,int(coef*len(a)))]
        la=[a[int(i/coef)][x] for i in range(0,int(coef*len(a)))]
        eq=[a[int(i/coef)][0][0] for i in range(0,int(coef*len(a)))]
        plt.scatter(la,cout,c=cm.viridis(eq))
         
        j=j+1
        a=nature_un_eq[ii][j]
        # k=5
        cout=[a[int(i/coef)][y] for i in range(0,int(coef*len(a)))]
        la=[a[int(i/coef)][x] for i in range(0,int(coef*len(a)))]
        eq=[a[int(i/coef)][0][0] for i in range(0,int(coef*len(a)))]
        plt.scatter(la,cout,c=cm.viridis(eq))
        j=0
        a=nature_trois_eq[ii][j]
        # k=5
        cout=[a[int(i/coef)][y] for i in range(0,int(coef*len(a)))]
        la=[a[int(i/coef)][x] for i in range(0,int(coef*len(a)))]
        eq=[a[int(i/coef)][0][a[int(i/coef)][0].index([a[int(i/coef)][0][j] for j in range (0,3) if a[int(i/coef)][0][j]<=1 and a[int(i/coef)][0][j]>=0][0])] for i in range(0,int(coef*len(a)))]
        plt.scatter(la,cout,c=cm.viridis(eq))
        j=j+1
        a=nature_trois_eq[ii][j]
        # k=5
        cout=[a[int(i/coef)][y] for i in range(0,int(coef*len(a)))]
        la=[a[int(i/coef)][x] for i in range(0,int(coef*len(a)))]
        eq=[a[int(i/coef)][0][a[int(i/coef)][0].index([a[int(i/coef)][0][j] for j in range (0,3) if a[int(i/coef)][0][j]<=1 and a[int(i/coef)][0][j]>=0][0])] for i in range(0,int(coef*len(a)))]
        plt.scatter(la,cout,c=cm.viridis(eq))
        
        j=2
        a=nature_un_eq[ii][j]
        # k=5
        cout=[a[i][y] for i in range(0,len(a))]
        la=[a[i][x] for i in range(0,len(a))]
        if len(cout)!=0:
            plt.plot(la,cout,'o',color='red',label="Stable cycle")  
        j=2
        a=nature_trois_eq[ii][j]
        # k=5
        cout=[a[i][y] for i in range(0,len(a))]
        la=[a[i][x] for i in range(0,len(a))]
        if len(cout)!=0:
            plt.plot(la,cout,'o',color='red') 
        j=3
        a=nature_trois_eq01[ii][j]
        # k=5
        cout=[a[i][y] for i in range(0,len(a))]
        la=[a[i][x] for i in range(0,len(a))]
        if len(cout)!=0:
            plt.plot(la,cout,'o',color='red') 
        
        j=0
        a=nature_trois_eq01[ii][j]
        # k=5
        cout=[a[i][y] for i in range(0,len(a))]
        la=[a[i][x] for i in range(0,len(a))]
        eq=[a[i][0][2] for i in range(0,len(a))]
        # plt.scatter(la,cout,c=cm.viridis(eq))
        jj=1
        if len(cout)!=0:
            jj=0
            plt.plot(la,cout,'ok',label="Two stable equilibria") 
        j=-3
        a=nature_trois_eq01[ii][j]
        # k=5
        cout=[a[i][y] for i in range(0,len(a))]
        la=[a[i][x] for i in range(0,len(a))] 
        if len(cout)!=0:
            if jj==0:
                plt.plot(la,cout,'ok') 
            if jj==1:
                plt.plot(la,cout,'ok',label="Two stable equilibria") 
        
        axes = plt.gca()
        plt.xlim([-1,1])
        plt.ylim([0,1])
        axes.xaxis.label.set_size(16)
        axes.yaxis.label.set_size(16)
        axes.xaxis.set_tick_params(labelsize = 14)
        axes.yaxis.set_tick_params(labelsize = 14) 
        plt.xlabel("Payoff differential, "+name[x]) 
        plt.xticks(np.arange(-1, 1.5, 0.5))
        plt.ylabel("Social norm threshold, "+name[y]) 
        # plt.legend(loc='upper left') 
        # plt.title("Number and value of the equilibrium with "+ name[x]+" and "+name[y]+"\n for (l"+r",$\tau$)=("+str(K[ki])+","+str(round(tau,2))+r"$)\kappa$ and "+r"$(l_A,l_B)=($"+str(tau[ni])+','+str(lb)+')')
        plt.colorbar(cm.ScalarMappable( cmap='viridis') ).set_label(label='Equilibrium value',size=14)   
        plt.show()
        plt.close() 
        
# Figure 3 f) : perceived environment
for ki in range(0,len(l)):
    for ni in range(0,len(tau)):
        plt.rcParams["figure.figsize"] = (7,6)
        ii=len(tau)*ki+ni
        plt.figure() 
        #plot des 1 eq et juste un en tout 
        j=0
        a=nature_un_eq[ii][j]
        # k=5
        cout=[a[int(i/coef)][y] for i in range(0,int(coef*len(a)))]
        la=[a[int(i/coef)][x] for i in range(0,int(coef*len(a)))]
        eq=[a[int(i/coef)][0][0] for i in range(0,int(coef*len(a)))]
        la1=[a[int(i/coef)][4] for i in range(0,int(coef*len(a)))]
        eq_E1=[la1[i]*eq[i]+lb*(1-eq[i]) for i in range (0,len(eq))] 
        plt.scatter(la,cout,c=cm.BrBG_r(eq_E1)) 
         
        j=j+1
        a=nature_un_eq[ii][j]
        # k=5
        cout=[a[int(i/coef)][y] for i in range(0,int(coef*len(a)))]
        la=[a[int(i/coef)][x] for i in range(0,int(coef*len(a)))]
        eq=[a[int(i/coef)][0][0] for i in range(0,int(coef*len(a)))]
        la1=[a[int(i/coef)][4] for i in range(0,int(coef*len(a)))]
        eq_E1=[la1[i]*eq[i]+lb*(1-eq[i]) for i in range (0,len(eq))] 
        plt.scatter(la,cout,c=cm.BrBG_r(eq_E1)) 
        
        j=0
        a=nature_trois_eq[ii][j]
        # k=5
        cout=[a[int(i/coef)][y] for i in range(0,int(coef*len(a)))]
        la=[a[int(i/coef)][x] for i in range(0,int(coef*len(a)))]
        eq=[a[int(i/coef)][0][a[int(i/coef)][0].index([a[int(i/coef)][0][j] for j in range (0,3) if a[int(i/coef)][0][j]<=1 and a[int(i/coef)][0][j]>=0][0])] for i in range(0,int(coef*len(a)))]
        la1=[a[int(i/coef)][4] for i in range(0,int(coef*len(a)))]
        eq_E1=[la1[i]*eq[i]+lb*(1-eq[i]) for i in range (0,len(eq))] 
        plt.scatter(la,cout,c=cm.BrBG_r(eq_E1))
        
        j=j+1
        a=nature_trois_eq[ii][j]
        # k=5
        cout=[a[int(i/coef)][y] for i in range(0,int(coef*len(a)))]
        la=[a[int(i/coef)][x] for i in range(0,int(coef*len(a)))]
        eq=[a[int(i/coef)][0][a[int(i/coef)][0].index([a[int(i/coef)][0][j] for j in range (0,3) if a[int(i/coef)][0][j]<=1 and a[int(i/coef)][0][j]>=0][0])] for i in range(0,int(coef*len(a)))]
        la1=[a[int(i/coef)][4] for i in range(0,int(coef*len(a)))]
        eq_E1=[la1[i]*eq[i]+lb*(1-eq[i]) for i in range (0,len(eq))] 
        sc1=plt.scatter(la,cout,c=cm.BrBG_r(eq_E1)) 
        
        j=2
        a=nature_un_eq[ii][j]
        # k=5
        cout=[a[i][y] for i in range(0,len(a))]
        la=[a[i][x] for i in range(0,len(a))]
        if len(cout)!=0:
            plt.plot(la,cout,'o',color='red',label="Stable cycle")  
        j=2
        a=nature_trois_eq[ii][j]
        # k=5
        cout=[a[i][y] for i in range(0,len(a))]
        la=[a[i][x] for i in range(0,len(a))]
        if len(cout)!=0:
            plt.plot(la,cout,'o',color='red') 
        j=3
        a=nature_trois_eq01[ii][j]
        # k=5
        cout=[a[i][y] for i in range(0,len(a))]
        la=[a[i][x] for i in range(0,len(a))]
        if len(cout)!=0:
            plt.plot(la,cout,'o',color='red') 
        
        j=0
        a=nature_trois_eq01[ii][j]
        # k=5
        cout=[a[i][y] for i in range(0,len(a))]
        la=[a[i][x] for i in range(0,len(a))]
        jj=1
        if len(cout)!=0:
            jj=0
            plt.plot(la,cout,'ok',label="Two stable equilibria") 
        j=-3
        a=nature_trois_eq01[ii][j]
        # k=5
        cout=[a[i][y] for i in range(0,len(a))]
        la=[a[i][x] for i in range(0,len(a))]
        if len(cout)!=0:
            if jj==0:
                plt.plot(la,cout,'ok')#,label="Two stable equilibria") 
            if jj==1:
                plt.plot(la,cout,'ok',label="Two stable equilibria") 
    
        axes = plt.gca()
        plt.xlim([-1,1])
        plt.ylim([0,1])
        axes.xaxis.label.set_size(16)
        axes.yaxis.label.set_size(16)
        axes.xaxis.set_tick_params(labelsize = 14)
        axes.yaxis.set_tick_params(labelsize = 14) 
        plt.xlabel("Payoff differential, "+name[x]) 
        plt.xticks(np.arange(-1, 1.5, 0.5))
        plt.ylabel("Social norm threshold, "+name[y]) 
        # plt.title("Number and value of the equilibrium with "+ name[x]+" and "+name[y]+"\n for l="+str(K[ki])+r"$\tau$ and "+r"$(l_A,l_B)=($"+str(tau[ni])+','+str(lb)+')')
        plt.colorbar(cm.ScalarMappable( cmap='BrBG_r')).set_label(label='Equilibrium value',size=14)  
        plt.show()
        plt.close() 

# Figure 3 i) : total rate           
sup=1.1
inf=0.0
tau=1
lb=0.15
la_param=[0.1]

COUT=[]
LA=[]
FLUCT=[]
for ki in range(0,len(l)):
    for ni in range(0,len(la_param)):
        plt.rcParams["figure.figsize"] = (7,6)
        vmin=10
        vmax=0
        ii=len(la_param)*ki+ni
        plt.figure() 
        #plot des 1 eq et juste un en tout 
        j=0
        a=nature_un_eq[ii][j]
        # k=5
        cout=[a[int(i/coef)][y] for i in range(0,int(coef*len(a)))]
        la=[a[int(i/coef)][x] for i in range(0,int(coef*len(a)))]
        eq=[a[int(i/coef)][0][0] for i in range(0,int(coef*len(a)))]
        la1=[a[int(i/coef)][4] for i in range(0,int(coef*len(a)))]
        eq_E1=[la_param[0]*eq[i]+lb*(1-eq[i]) for i in range (0,len(eq))] 
        fluct=[kap*eq[i]*(1-eq[i])*(gamma_B+gamma_A+delta_A*eq[i]+delta_B*(1-eq[i]))+tau*(eq[i]*(lb-eq_E1[i])+(1-eq[i])*(eq_E1[i]-la_param[0])) for i in range (0,len(eq))]
        if len(fluct)>0: 
            COUT=COUT+cout
            LA=LA+la
            FLUCT=FLUCT+fluct 
         
        j=j+1
        a=nature_un_eq[ii][j]
        # k=5
        cout=[a[int(i/coef)][y] for i in range(0,int(coef*len(a)))]
        la=[a[int(i/coef)][x] for i in range(0,int(coef*len(a)))]
        eq=[a[int(i/coef)][0][0] for i in range(0,int(coef*len(a)))]
        la1=[a[int(i/coef)][4] for i in range(0,int(coef*len(a)))]
        eq_E1=[la_param[0]*eq[i]+lb*(1-eq[i]) for i in range (0,len(eq))] 
        fluct=[kap*eq[i]*(1-eq[i])*(gamma_B+gamma_A+delta_A*eq[i]+delta_B*(1-eq[i]))+tau*(eq[i]*(lb-eq_E1[i])+(1-eq[i])*(eq_E1[i]-la_param[0])) for i in range (0,len(eq))]
        if len(fluct)>0: 
            COUT=COUT+cout
            LA=LA+la
            FLUCT=FLUCT+fluct
        
        j=2
        a=nature_un_eq[ii][j]
        # k=5
        cout=[a[i][y] for i in range(0,len(a))]
        la=[a[i][x] for i in range(0,len(a))]
        if len(cout)!=0:  
            plt.plot(la,cout,'o',color='green',label="Stable cycle")  
        j=2
        a=nature_trois_eq[ii][j]
        # k=5
        cout=[a[i][y] for i in range(0,len(a))]
        la=[a[i][x] for i in range(0,len(a))]
        if len(cout)!=0:  
            plt.plot(la,cout,'o',color='green') 
        j=3
        a=nature_trois_eq01[ii][j]
        # k=5
        cout=[a[i][y] for i in range(0,len(a))]
        la=[a[i][x] for i in range(0,len(a))]
        if len(cout)!=0:             
            plt.plot(la,cout,'o',color='green') 
        
        j=0
        a=nature_trois_eq[ii][j]
        # k=5
        cout=[a[int(i/coef)][y] for i in range(0,int(coef*len(a)))]
        la=[a[int(i/coef)][x] for i in range(0,int(coef*len(a)))]
        eq=[a[int(i/coef)][0][a[int(i/coef)][0].index([a[int(i/coef)][0][j] for j in range (0,3) if a[int(i/coef)][0][j]<=1 and a[int(i/coef)][0][j]>=0][0])] for i in range(0,int(coef*len(a)))]
        la1=[a[int(i/coef)][4] for i in range(0,int(coef*len(a)))]
        eq_E1=[la_param[0]*eq[i]+lb*(1-eq[i]) for i in range (0,len(eq))] 
        fluct=[kap*eq[i]*(1-eq[i])*(gamma_B+gamma_A+delta_A*eq[i]+delta_B*(1-eq[i]))+tau*(eq[i]*(lb-eq_E1[i])+(1-eq[i])*(eq_E1[i]-la_param[0])) for i in range (0,len(eq))]
        if len(fluct)>0: 
            COUT=COUT+cout
            LA=LA+la
            FLUCT=FLUCT+fluct
        j=j+1
        a=nature_trois_eq[ii][j]
        # k=5
        cout=[a[int(i/coef)][y] for i in range(0,int(coef*len(a)))]
        la=[a[int(i/coef)][x] for i in range(0,int(coef*len(a)))]
        eq=[a[int(i/coef)][0][a[int(i/coef)][0].index([a[int(i/coef)][0][j] for j in range (0,3) if a[int(i/coef)][0][j]<=1 and a[int(i/coef)][0][j]>=0][0])] for i in range(0,int(coef*len(a)))]
        la1=[a[int(i/coef)][4] for i in range(0,int(coef*len(a)))]
        eq_E1=[la_param[0]*eq[i]+lb*(1-eq[i]) for i in range (0,len(eq))] 
        fluct=[kap*eq[i]*(1-eq[i])*(gamma_B+gamma_A+delta_A*eq[i]+delta_B*(1-eq[i]))+tau*(eq[i]*(lb-eq_E1[i])+(1-eq[i])*(eq_E1[i]-la_param[0])) for i in range (0,len(eq))]
        if len(fluct)>0: 
            COUT=COUT+cout
            LA=LA+la
            FLUCT=FLUCT+fluct 
        j=-3 
        a=nature_trois_eq01[ii][j]
        # k=5
        cout=[a[i][y] for i in range(0,len(a))]
        la=[a[i][x] for i in range(0,len(a))]
        if len(cout)!=0:
            plt.plot(la,cout,'ok')#,label="Two stable equilibria") 
            
        axes = plt.gca()
        axes.xaxis.label.set_size(16)
        axes.yaxis.label.set_size(16)
        axes.xaxis.set_tick_params(labelsize = 14)
        axes.yaxis.set_tick_params(labelsize = 14) 
        plt.scatter(LA,COUT,c=FLUCT,cmap='rainbow',vmin=inf,vmax=sup)
        plt.xlim([-1.00,1.00])
        plt.ylim([0,1])
        plt.xlabel("Payoff differential, "+name[x]) 
        plt.xticks(np.arange(-1, 1.5, 0.5))
        plt.ylabel("Social norm threshold, "+name[y]) 
        # plt.title("Asymptotic variance around the equilibrium with "+ name[x]+" and "+name[y]+"\n for l="+str(K[ki])+r"$\tau$ and "+texte+str(tau[ni]))
        plt.clim(inf,sup)
        cbar=plt.colorbar(cm.ScalarMappable( cmap='rainbow'),values=np.linspace(inf,sup,50)).set_label(label='Total rate value',size=14)               # the mystery step ???????????
        # plt.colorbar()
        plt.show()
        plt.close()


print(time.time()-time_init)

#Figure 5 a: Evolution of two trajectories of the stochastic model with the same initializations

kap=1
tau=1
l=0.9
N=2000
N_A0=1/2*N
c0=1
Tmax=80
dt=0.01
param_init=[N_A0,N-N_A0,c0]
cout=-0.25
ns=0.3
gamma_B=1
gamma_A=1#cout+gamma_B
delta_B=0.5
delta_A=0.5#delta_B*(1/ns-1)

lb=1
la=0.9
la_param=la 

param_tA=[gamma_A,delta_A]
param_tB=[gamma_B,delta_B] 
param2=[l,la,lb] 
param_t1=[tau,la]
param_t2=[tau,lb]
param=[kap,param_init,param_tA,param_tB,param_t1,param_t2] 
fc=[tt_lambda_A,tt_lambda_B,tau_A,tau_B,h]
a1=pt_eq(param,param2,fc) 

#Simulation
N_A0=0.556*N
c0=0.9  
[X,Y,X11,Y1,E11,T,poid]=simu_evo_fast(N,[kap,[N_A0,N-N_A0,c0] ,param_tA,param_tB,param_t1,param_t2],Tmax,dt,fc,param2) 
[X,Y,X2,Y2,E2,T,poid]=simu_evo_fast(N,[kap,[N_A0,N-N_A0,c0] ,param_tA,param_tB,param_t1,param_t2],Tmax,dt,fc,param2) 

#Figure 5)

a, b =1,lb
x, y = np.linspace(0, a, 50), np.linspace(la, b, 50)
X, Y = np.meshgrid(x, y) 

U = kap*X*(1-X)*(gamma_A-gamma_B+((delta_A+delta_B)*X-delta_B))+tau*(Y-la-(lb-la)*X)
V = l*Y*(la*X+lb*(1-X)-Y)
Z=la*X+(1-X)*lb

plt.figure(5)
plt.rcParams["figure.figsize"] = (6,6)
plt.streamplot(X, Y, U, V)
if type(a1[0][0])==float:
    plt.plot([a1[0][0],a1[0][0]],[a1[0][1],a1[0][1]],'+g')
if type(a1[1][0])==float:
    plt.plot([a1[1][0],a1[1][0]],[a1[1][1],a1[1][1]],'+g')
if type(a1[2][0])==float:
    plt.plot([a1[2][0],a1[2][0]],[a1[2][1],a1[2][1]],'+g') 

axes = plt.gca()
axes.xaxis.label.set_size(16)
axes.yaxis.label.set_size(16)
axes.xaxis.set_tick_params(labelsize = 14)
axes.yaxis.set_tick_params(labelsize = 14) 
plt.xlim([0,1])
plt.ylim([la,lb])
plt.xlabel('Active behavior frequency, X')
plt.ylabel('Perceived environmental state, E')
plt.plot(X11,E11,'-r')
plt.plot(X2,E2,'-k')

# Figure 5 b : Stochastic and deterministic processes' simulation 

AA=time.time()
kap=1
tau=1
l=0.9
N=100
N_A0=1/2*N
c0=1
Tmax=1000
dt=0.01
param_init=[N_A0,N-N_A0,c0]
cout=-0.25
ns=0.3
gamma_B=1
gamma_A=1#cout+gamma_B
delta_B=0.5
delta_A=0.5#delta_B*(1/ns-1)

lb=1
la=0.9


la_param=la

param_tA=[gamma_A,delta_A]
param_tB=[gamma_B,delta_B] 
param2=[l,la,lb] 
param_t1=[tau,la]
param_t2=[tau,lb]
param=[kap,param_init,param_tA,param_tB,param_t1,param_t2] 
fc=[tt_lambda_A,tt_lambda_B,tau_A,tau_B,h]
a1=pt_eq(param,param2,fc)  

#Simulation 

[X,Y,X11,Y1,E11,T,poid]=simu_evo_fast(N,[kap,[N_A0,N-N_A0,c0] ,param_tA,param_tB,param_t1,param_t2],Tmax,dt,fc,param2)  
[X,Y,X22,Y2,E22,T1]=simu_det(N,[kap,[N_A0,N-N_A0,c0] ,param_tA,param_tB,param_t1,param_t2],Tmax,dt,fc,param2) 


a, b =1,lb
x, y = np.linspace(0, a, 50), np.linspace(la, b, 50)
X, Y = np.meshgrid(x, y) 

U = kap*X*(1-X)*(gamma_A-gamma_B+((delta_A+delta_B)*X-delta_B))+tau*(Y-la-(lb-la)*X)
V = l*Y*(la*X+lb*(1-X)-Y)
Z=la*X+(1-X)*lb

plt.figure()
plt.rcParams["figure.figsize"] = (7,6)
plt.streamplot(X, Y, U, V)
if type(a1[0][0])==float:
    plt.plot([a1[0][0],a1[0][0]],[a1[0][1],a1[0][1]],'+g')
if type(a1[1][0])==float:
    plt.plot([a1[1][0],a1[1][0]],[a1[1][1],a1[1][1]],'+g')
if type(a1[2][0])==float:
    plt.plot([a1[2][0],a1[2][0]],[a1[2][1],a1[2][1]],'+g') 

axes = plt.gca()
axes.xaxis.label.set_size(16)
axes.yaxis.label.set_size(16)
axes.xaxis.set_tick_params(labelsize = 14)
axes.yaxis.set_tick_params(labelsize = 14) 
plt.xlim([0,1])
plt.ylim([la,lb])
plt.xlabel('Active behavior frequency, X')
plt.ylabel('Perceived environmental state, E')
# plt.plot(X11,E11,'-r')
# plt.plot(X22,E22,'-k') []

i=-50000
j=-1
 
plt.scatter(X11[i:j],E11[i:j],c=(T[i:j]),cmap='rainbow',vmin=T[i],vmax=T[j])
plt.clim(T[i],T[j])
cbar=plt.colorbar(cm.ScalarMappable( cmap='rainbow') ,values=np.linspace(T[i],T[j],50000)).set_label(label='Time, T',size=14)              # the mystery step ? 
        
# plt.clf()
# plt.close()
print(time.time()-AA, "simu simu")


#Figure Supplementary
#Supplementary: Figure 4 (a,b,c,d): 
    
#a: One stable equilibrium
#Parameter's Settings
kap=1
tau=1
l=1
N=2000
N_A0=1
c0=1
Tmax=400
dt=0.01
param_init=[N_A0,N-N_A0,c0] 
cout=-1
ns=0.18
gamma_B=1
gamma_A=0.8
delta_B=0.5
delta_A=delta_B*(1/ns-1)

lb=1
la=0.3

param_tA=[gamma_A,delta_A]
param_tB=[gamma_B,delta_B] 
param2=[l,la,lb] 
param_t1=[tau,la]
param_t2=[tau,lb]
param=[kap,param_init,param_tA,param_tB,param_t1,param_t2] 
fc=[tt_lambda_A,tt_lambda_B,tau_A,tau_B,h] 
a1=pt_eq(param,param2,fc) 

#Simulation
[X,Y,X1,Y1,E,T]=simu_det(N,param,Tmax,dt,fc,param2) 

#Figure 4a)

a, b =1,lb
x, y = np.linspace(0, a, 50), np.linspace(la, b, 50)
X, Y = np.meshgrid(x, y) 

U = kap*X*(1-X)*(gamma_A-gamma_B+((delta_A+delta_B)*X-delta_B))+tau*(Y-la-(lb-la)*X)
V = l*Y*(la*X+lb*(1-X)-Y)
Z=la*X+(1-X)*lb

plt.figure(1)
plt.rcParams["figure.figsize"] = (6,6)
plt.streamplot(X, Y, U, V)
if type(a1[0][0])==float:
    plt.plot([a1[0][0],a1[0][0]],[a1[0][1],a1[0][1]],'+g')
if type(a1[1][0])==float:
    plt.plot([a1[1][0],a1[1][0]],[a1[1][1],a1[1][1]],'+g')
if type(a1[2][0])==float:
    plt.plot([a1[2][0],a1[2][0]],[a1[2][1],a1[2][1]],'+g') 

axes = plt.gca()
axes.xaxis.label.set_size(16)
axes.yaxis.label.set_size(16)
axes.xaxis.set_tick_params(labelsize = 14)
axes.yaxis.set_tick_params(labelsize = 14) 
plt.xlim([0,1])
plt.ylim([la,lb])
plt.xlabel('Active behavior frequency, X')
plt.ylabel('Perceived environmental state, E')
plt.plot(X1,E,'-r')

#b: One unstable equilibrium

kap=1
tau=1
l=0.1
N=2000
N_A0=1#/5*N
c0=1
Tmax=400
dt=0.01
param_init=[N_A0,N-N_A0,c0] 
cout=-1
ns=0.18
gamma_B=1
gamma_A=cout+gamma_B
delta_B=0.5
delta_A=delta_B*(1/ns-1)

lb=1
la=0.5

param_tA=[gamma_A,delta_A]
param_tB=[gamma_B,delta_B] 
param2=[l,la,lb] 
param_t1=[tau,la]
param_t2=[tau,lb]
param=[kap,param_init,param_tA,param_tB,param_t1,param_t2] 
fc=[tt_lambda_A,tt_lambda_B,tau_A,tau_B,h]
a1=pt_eq(param,param2,fc) 
 
#Simulation
[X,Y,X1,Y1,E,T]=simu_det(N,param,Tmax,dt,fc,param2) 
[X,Y,X2,Y2,E1,T1]=simu_det(N,[kap,[0.4*N,N-0.4*N,0.78] ,param_tA,param_tB,param_t1,param_t2] ,Tmax,dt,fc,param2) 

#Figure 4b)

a, b =1,lb
x, y = np.linspace(0, a, 50), np.linspace(la, b, 50)
X, Y = np.meshgrid(x, y) 

U = kap*X*(1-X)*(gamma_A-gamma_B+((delta_A+delta_B)*X-delta_B))+tau*(Y-la-(lb-la)*X)
V = l*Y*(la*X+lb*(1-X)-Y)
Z=la*X+(1-X)*lb

plt.figure(2)
plt.rcParams["figure.figsize"] = (6,6)
plt.streamplot(X, Y, U, V)
if type(a1[0][0])==float:
    plt.plot([a1[0][0],a1[0][0]],[a1[0][1],a1[0][1]],'+g')
if type(a1[1][0])==float:
    plt.plot([a1[1][0],a1[1][0]],[a1[1][1],a1[1][1]],'+g')
if type(a1[2][0])==float:
    plt.plot([a1[2][0],a1[2][0]],[a1[2][1],a1[2][1]],'+g') 

axes = plt.gca()
axes.xaxis.label.set_size(16)
axes.yaxis.label.set_size(16)
axes.xaxis.set_tick_params(labelsize = 14)
axes.yaxis.set_tick_params(labelsize = 14) 
plt.xlim([0,1])
plt.ylim([la,lb])
plt.xlabel('Active behavior frequency, X')
plt.ylabel('Perceived environmental state, E')
plt.plot(X1,E,'-r')
plt.plot(X2,E1,'-k')

#c: One stable equilibrium with a stable cycle 
    
kap=1
tau=1
l=0.93
N=2000
N_A0=1#/5*N
c0=1
Tmax=400
dt=0.01
param_init=[N_A0,N-N_A0,c0] 
gamma_B=5
gamma_A=2.7 
delta_B=1
delta_A=5.77 

lb=1
la=0.16

param_tA=[gamma_A,delta_A]
param_tB=[gamma_B,delta_B] 
param2=[l,la,lb] 
param_t1=[tau,la]
param_t2=[tau,lb]
param=[kap,param_init,param_tA,param_tB,param_t1,param_t2] 
fc=[tt_lambda_A,tt_lambda_B,tau_A,tau_B,h]
a1=pt_eq(param,param2,fc) 
 
#Simulation
N_A0=0.6*N
c0=0.2 
[X,Y,X1,Y1,E,T]=simu_det(N,[kap,[N_A0,N-N_A0,c0],param_tA,param_tB,param_t1,param_t2],Tmax,dt,fc,param2) 
N_A0=0.6*N
c0=0.5  
[X,Y,X2,Y2,E2,T1]=simu_det(N,[kap,[N_A0,N-N_A0,c0],param_tA,param_tB,param_t1,param_t2],Tmax,dt,fc,param2) 
N_A0=0.6*N
c0=0.58 
[X,Y,X3,Y3,E3,T1]=simu_det(N,[kap,[N_A0,N-N_A0,c0],param_tA,param_tB,param_t1,param_t2],Tmax,dt,fc,param2) 
N_A0=0.6*N
c0=0.5 
[X,Y,X4,Y4,E4,T1]=simu_det_reverse(N,[kap,[N_A0,N-N_A0,c0],param_tA,param_tB,param_t1,param_t2],Tmax,dt,fc,param2) 


#Figure 4c)

a, b =1,lb
x, y = np.linspace(0, a, 50), np.linspace(la, b, 50)
X, Y = np.meshgrid(x, y) 

U = kap*X*(1-X)*(gamma_A-gamma_B+((delta_A+delta_B)*X-delta_B))+tau*(Y-la-(lb-la)*X)
V = l*Y*(la*X+lb*(1-X)-Y)
Z=la*X+(1-X)*lb

plt.figure(3)
plt.rcParams["figure.figsize"] = (6,6)
plt.streamplot(X, Y, U, V)
if type(a1[0][0])==float:
    plt.plot([a1[0][0],a1[0][0]],[a1[0][1],a1[0][1]],'+g')
if type(a1[1][0])==float:
    plt.plot([a1[1][0],a1[1][0]],[a1[1][1],a1[1][1]],'+g')
if type(a1[2][0])==float:
    plt.plot([a1[2][0],a1[2][0]],[a1[2][1],a1[2][1]],'+g') 

axes = plt.gca()
axes.xaxis.label.set_size(16)
axes.yaxis.label.set_size(16)
axes.xaxis.set_tick_params(labelsize = 14)
axes.yaxis.set_tick_params(labelsize = 14) 
plt.xlim([0,1])
plt.ylim([la,lb])
plt.xlabel('Active behavior frequency, X')
plt.ylabel('Perceived environmental state, E')
plt.plot(X1,E,'-r')
plt.plot(X2,E2,'-k')
plt.plot(X3,E3,'-g')
plt.plot(X4[-2000:],E4[-2000:],'--k')

#d :Two stable equilibria and one unstable

kap=1
tau=1
l=0.9
N=100
N_A0=1/2*N
c0=1
Tmax=1000
dt=0.01
param_init=[N_A0,N-N_A0,c0]
cout=-0.25
ns=0.3
gamma_B=1
gamma_A=1#cout+gamma_B
delta_B=0.5
delta_A=0.5#delta_B*(1/ns-1)

lb=1
la=0.9

param_tA=[gamma_A,delta_A]
param_tB=[gamma_B,delta_B] 
param2=[l,la,lb] 
param_t1=[tau,la]
param_t2=[tau,lb]
param=[kap,param_init,param_tA,param_tB,param_t1,param_t2] 
fc=[tt_lambda_A,tt_lambda_B,tau_A,tau_B,h]
a1=pt_eq(param,param2,fc) 

#Simulation
N_A0=0.55*N
c0=0.9  
[X,Y,X1,Y1,E,T]=simu_det(N,[kap,[N_A0,N-N_A0,c0] ,param_tA,param_tB,param_t1,param_t2],Tmax,dt,fc,param2) 
N_A0=0.56*N
c0=0.9  
[X,Y,X2,Y2,E1,T1]=simu_det(N,[kap,[N_A0,N-N_A0,c0] ,param_tA,param_tB,param_t1,param_t2],Tmax,dt,fc,param2) 

#Figure 4d)

a, b =1,lb
x, y = np.linspace(0, a, 50), np.linspace(la, b, 50)
X, Y = np.meshgrid(x, y) 

U = kap*X*(1-X)*(gamma_A-gamma_B+((delta_A+delta_B)*X-delta_B))+tau*(Y-la-(lb-la)*X)
V = l*Y*(la*X+lb*(1-X)-Y)
Z=la*X+(1-X)*lb

plt.figure(4)
plt.rcParams["figure.figsize"] = (6,6)
plt.streamplot(X, Y, U, V)
if type(a1[0][0])==float:
    plt.plot([a1[0][0],a1[0][0]],[a1[0][1],a1[0][1]],'+g')
if type(a1[1][0])==float:
    plt.plot([a1[1][0],a1[1][0]],[a1[1][1],a1[1][1]],'+g')
if type(a1[2][0])==float:
    plt.plot([a1[2][0],a1[2][0]],[a1[2][1],a1[2][1]],'+g') 

axes = plt.gca()
axes.xaxis.label.set_size(16)
axes.yaxis.label.set_size(16)
axes.xaxis.set_tick_params(labelsize = 14)
axes.yaxis.set_tick_params(labelsize = 14) 
plt.xlim([0,1])
plt.ylim([la,lb])
plt.xlabel('Active behavior frequency, X')
plt.ylabel('Perceived environmental state, E')
plt.plot(X1,E,'-r')
plt.plot(X2,E1,'-k')


# Playground  
# Stochastic and deterministic processes' simulation 

TAU=[0.1,1,10]
L=[0.1,0.25,0.5]

i=2
j=2

Ident=0
for i in TAU:
    for j in L: 
        
        AA=time.time()
        kap=1
        tau=i
        l=j
        N=100
        N_A0=0*N
        c0=1
        Tmax=60
        dt=0.01
        param_init=[N_A0,N-N_A0,c0]
        cout=-0.1
        ns=0.05
        gamma_B=1
        gamma_A=cout+gamma_B
        delta_B=0.5
        delta_A=delta_B*(1/ns-1)
        
        lb=1
        la=0.9
        print(l,tau)
        
        
        
        la_param=la
        
        param_tA=[gamma_A,delta_A]
        param_tB=[gamma_B,delta_B] 
        param2=[l,la,lb] 
        param_t1=[tau,la]
        param_t2=[tau,lb]
        param=[kap,param_init,param_tA,param_tB,param_t1,param_t2] 
        fc=[tt_lambda_A,tt_lambda_B,tau_A,tau_B,h]
        a1=pt_eq(param,param2,fc)  
        
        #Simulation 
         
        [X,Y,X22,Y2,E22,T1]=simu_det(N,[kap,[N_A0,N-N_A0,c0] ,param_tA,param_tB,param_t1,param_t2],Tmax,dt,fc,param2) 
        
        
        cout=0
        ns=0.05
        gamma_B=1
        gamma_A=cout+gamma_B
        delta_B=0.5
        delta_A=delta_B*(1/ns-1)
        
        lb=1
        la=0.9
        
        
        
        la_param=la
        
        param_tA=[gamma_A,delta_A]
        param_tB=[gamma_B,delta_B] 
        param2=[l,la,lb] 
        param_t1=[tau,la]
        param_t2=[tau,lb]
        param=[kap,param_init,param_tA,param_tB,param_t1,param_t2] 
        fc=[tt_lambda_A,tt_lambda_B,tau_A,tau_B,h]
        a1=pt_eq(param,param2,fc)  
        
        #Simulation 
         
        [X,Y,X23,Y2,E22,T2]=simu_det(N,[kap,[N_A0,N-N_A0,c0] ,param_tA,param_tB,param_t1,param_t2],Tmax,dt,fc,param2) 
        
        
        cout=0.1
        ns=0.05
        gamma_B=1
        gamma_A=cout+gamma_B
        delta_B=0.5
        delta_A=delta_B*(1/ns-1)
        
        lb=1
        la=0.9
        
        
        
        la_param=la
        
        param_tA=[gamma_A,delta_A]
        param_tB=[gamma_B,delta_B] 
        param2=[l,la,lb] 
        param_t1=[tau,la]
        param_t2=[tau,lb]
        param=[kap,param_init,param_tA,param_tB,param_t1,param_t2] 
        fc=[tt_lambda_A,tt_lambda_B,tau_A,tau_B,h]
        a1=pt_eq(param,param2,fc)  
        
        #Simulation 
         
        [X,Y,X24,Y2,E22,T3]=simu_det(N,[kap,[N_A0,N-N_A0,c0] ,param_tA,param_tB,param_t1,param_t2],Tmax,dt,fc,param2) 
        
        
        plt.figure(Ident)
        plt.plot(T1,X22,'--k',label=r'$\beta=-0.1$')
        plt.plot(T2,X23,'-k',label=r'$\beta=0$')
        plt.plot(T3,X24,':k',label=r'$\beta=0.1$')
        
        plt.xlabel('Time t, week',size=14)
        plt.ylabel('X(t)',size=14)
        # plt.title('$(\ell,tau)$=('+str(l)+','+str(tau)+')')
        plt.xticks(fontsize=12)
        plt.yticks(fontsize=12)
        plt.legend(loc=4)    
        Ident=Ident+1
